# Supplementary material for: Brain cells derived from Alzheimer’s disease patients have multiple specific innate abnormalities in energy metabolism
Source: Mol Psychiatry. 2021 Apr 16;26(10):5702–14. doi: 10.1038/s41380-021-01068-3 (PMC8758493; doi:10.1038/s41380-021-01068-3)
Supplement: Supplementary file 2 — Table S2 [file 41380_2021_1068_MOESM2_ESM.xlsx]

## Sheet: NPCs
Glycolysis NPCs									CAC NPCs									ETC NPCs									beta-oxidation and MAS NPCs									other genes NPCs
gene_id	refLink.product	summary	log2(fold_change)	absolute fold change	test_stat	p_value	q_value(FDR)		gene_id	refLink.product	summary	log2(fold_change)	absolute fold change	test_stat	p_value	q_value(FDR)		gene_id	refLink.product	summary	log2(fold_change)	absolute fold change	test_stat	p_value	q_value(FDR)		gene_id	refLink.product	summary	log2(fold_change)	absolute fold change	test_stat	p_value	q_value(FDR)		gene_id	refLink.product	summary	log2(fold_change)	absolute fold change	test_stat	p_value	q_value(FDR)
ADPGK	-//ADP-dependent glucokinase precursor	-//ADPGK (EC 2.7.1.147) catalyzes the ADP-dependent phosphorylation of glucose to glucose-6-phosphate and may play a role in glycolysis, possibly during ischemic conditions (Ronimus and Morgan, 2004 [PubMed 14975750]).[supplied by OMIM, Mar 2008].	-0.281855569057	1.21575756529	-0.365864	0.4138	0.707483		ACO1	1-aminocyclopropane-1-carboxylate oxidase//1-aminocyclopropane-1-carboxylate oxidase 1//aconitate hydratase 1//aconitate hydratase ACO1//cytoplasmic aconitate hydratase	-//The protein encoded by this gene is a bifunctional, cytosolic protein that functions as an essential enzyme in the TCA cycle and interacts with mRNA to control the levels of iron inside cells. When cellular iron levels are high, this protein binds to a 4Fe-4S cluster and functions as an aconitase. Aconitases are iron-sulfur proteins that function to catalyze the conversion of citrate to isocit…	-0.106994	1.07698226755	-0.163081	0.71455	0.915296		ATP5A1	ATP synthase subunit alpha, mitochondrial//ATP synthase subunit alpha, mitochondrial isoform a precursor//ATP synthase subunit alpha, mitochondrial isoform b precursor//ATP synthase subunit alpha, mitochondrial isoform c//ATP synthase subunit alpha, mitochondrial precursor	-//This gene encodes a subunit of mitochondrial ATP synthase. Mitochondrial ATP synthase catalyzes ATP synthesis, using an electrochemical gradient of protons across the inner membrane during oxidative phosphorylation. ATP synthase is composed of two linked multi-subunit complexes: the soluble catalytic core, F1, and the membrane-spanning component, Fo, comprising the proton channel. The catalyti…	0.00079567913981	1.00055167487	0.00113886	0.998	0.999464		ABAT	4-aminobutyrate aminotransferase, mitochondrial//4-aminobutyrate aminotransferase, mitochondrial precursor	-//4-aminobutyrate aminotransferase (ABAT) is responsible for catabolism of gamma-aminobutyric acid (GABA), an important, mostly inhibitory neurotransmitter in the central nervous system, into succinic semialdehyde. The active enzyme is a homodimer of 50-kD subunits complexed to pyridoxal-5-phosphate. The protein sequence is over 95% similar to the pig protein. GABA is estimated to be present in …	0.497964633493	1.41221978453	0.687447	0.1397	0.371379		ARG1	DnaJ-like protein ARG1//arginase 1//arginase-1//arginase-1 isoform 1//arginase-1 isoform 2//argininosuccinate synthase	-//Arginase catalyzes the hydrolysis of arginine to ornithine and urea. At least two isoforms of mammalian arginase exist (types I and II) which differ in their tissue distribution, subcellular localization, immunologic crossreactivity and physiologic function. The type I isoform encoded by this gene, is a cytosolic enzyme and expressed predominantly in the liver as a component of the urea cycle.…	0.643026399939	1.56160156077	0.0	1	1
ADPGK-AS1			-0.302681281134	1.23343465046	-0.108964	0.887	0.975029		ACO2	1-aminocyclopropane-1-carboxylate oxidase//1-aminocyclopropane-1-carboxylate oxidase 2//aconitase 2//aconitase 2, mitochondrial//aconitate hydratase ACO2//aconitate hydratase, mitochondrial//aconitate hydratase, mitochondrial precursor	-//The protein encoded by this gene belongs to the aconitase/IPM isomerase family. It is an enzyme that catalyzes the interconversion of citrate to isocitrate via cis-aconitate in the second step of the TCA cycle. This protein is encoded in the nucleus and functions in the mitochondrion. It was found to be one of the mitochondrial matrix proteins that are preferentially degraded by the serine pro…	-0.42308451667	1.34079113616	-0.492516	0.283	0.564912		ATP5B	ATP synthase subunit beta, mitochondrial//ATP synthase subunit beta, mitochondrial precursor//ATP synthase, H+ transporting, mitochondrial F1 complex, beta polypeptide	-//This gene encodes a subunit of mitochondrial ATP synthase. Mitochondrial ATP synthase catalyzes ATP synthesis, utilizing an electrochemical gradient of protons across the inner membrane during oxidative phosphorylation. ATP synthase is composed of two linked multi-subunit complexes: the soluble catalytic core, F1, and the membrane-spanning component, Fo, comprising the proton channel. The cata…	0.143743046139	1.10476770059	0.21354	0.6219	0.867042		ABHD1	protein ABHD1	-//This gene is a member of the AB hydrolase superfamily and encodes a protein with an alpha/beta hydrolase fold. This domain is common to a number of hydrolytic enzymes of widely differing phylogenetic origins and catalytic functions. [provided by RefSeq, Jul 2008]. ##Evidence-Data-START## Transcript exon combination :: BC039576.1, AY033290.1 [ECO:0000332] RNAseq introns :: single sample support…	0.221756607873	1.16615261559	0.0	1	1		ARG2	acetyl-CoA:L-glutamate N-acetyltransferase//arginase 2//arginase-2, mitochondrial//arginase-2, mitochondrial precursor	-//Arginase catalyzes the hydrolysis of arginine to ornithine and urea. At least two isoforms of mammalian arginase exists (types I and II) which differ in their tissue distribution, subcellular localization, immunologic crossreactivity and physiologic function. The type II isoform encoded by this gene, is located in the mitochondria and expressed in extra-hepatic tissues, especially kidney. The …	0.44753171875	1.36370512095	0.273171	0.54755	0.818558
ALDOA	fructose-bisphosphate aldolase A//fructose-bisphosphate aldolase A isoform 1//fructose-bisphosphate aldolase A isoform 2	-//The protein encoded by this gene, Aldolase A (fructose-bisphosphate aldolase), is a glycolytic enzyme that catalyzes the reversible conversion of fructose-1,6-bisphosphate to glyceraldehyde 3-phosphate and dihydroxyacetone phosphate. Three aldolase isozymes (A, B, and C), encoded by three different genes, are differentially expressed during development. Aldolase A is found in the developing em…	-0.125947910433	1.09122447688	-0.178382	0.6851	0.90157		CS	citrate synthase//citrate synthase, mitochondrial//citrate synthase, mitochondrial precursor	-//The protein encoded by this gene is a Krebs tricarboxylic acid cycle enzyme that catalyzes the synthesis of citrate from oxaloacetate and acetyl coenzyme A. The enzyme is found in nearly all cells capable of oxidative metablism. This protein is nuclear encoded and transported into the mitochondrial matrix, where the mature form is found. [provided by RefSeq, Jul 2008]. Publication Note: This R…	0.100693999619	1.07228915663	0.159634	0.7077	0.912238		ATP5C1	ATP synthase subunit gamma, mitochondrial//ATP synthase subunit gamma, mitochondrial isoform 1//ATP synthase subunit gamma, mitochondrial isoform 2//ATP synthase subunit gamma, mitochondrial isoform 3//ATP synthase subunit gamma, mitochondrial isoform H (heart) precursor//ATP synthase subunit gamma, mitochondrial isoform L (liver) precursor//ATP synthase subunit gamma, mitochondrial precursor	-//This gene encodes a subunit of mitochondrial ATP synthase. Mitochondrial ATP synthase catalyzes ATP synthesis, utilizing an electrochemical gradient of protons across the inner membrane during oxidative phosphorylation. ATP synthase is composed of two linked multi-subunit complexes: the soluble catalytic core, F1, and the membrane-spanning component, Fo, comprising the proton channel. The cata…	0.0681001254146	1.04833522919	0.107084	0.8144	0.954265		ABHD10	-//mycophenolic acid acyl-glucuronide esterase, mitochondrial//mycophenolic acid acyl-glucuronide esterase, mitochondrial isoform 1 precursor//mycophenolic acid acyl-glucuronide esterase, mitochondrial isoform 2//mycophenolic acid acyl-glucuronide esterase, mitochondrial precursor	-//This gene encodes a mitochondrially-localized enzyme that acts in liver cells as a hydrolase. The encoded protein removes glucuronide from mycophenolic acid acyl-glucuronide. There is a pseudogene for this gene on chromosome 6. Alternative splicing results in multiple transcript variants. [provided by RefSeq, Jan 2013].	0.20467755058	1.15242874453	0.292914	0.5197	0.798052		ASL	argininosuccinate lyase//argininosuccinate lyase isoform 1//argininosuccinate lyase isoform 2//argininosuccinate lyase isoform 3//delta-1 crystallin	-//This gene encodes a member of the lyase 1 family. The encoded protein forms a cytosolic homotetramer and primarily catalyzes the reversible hydrolytic cleavage of argininosuccinate into arginine and fumarate, an essential step in the liver in detoxifying ammonia via the urea cycle. Mutations in this gene result in the autosomal recessive disorder argininosuccinic aciduria, or argininosuccinic …	-0.200096821352	1.14877544839	-0.223449	0.62865	0.871029
ALDOB	fructose-bisphosphate aldolase B	-//Fructose-1,6-bisphosphate aldolase (EC 4.1.2.13) is a tetrameric glycolytic enzyme that catalyzes the reversible conversion of fructose-1,6-bisphosphate to glyceraldehyde 3-phosphate and dihydroxyacetone phosphate. Vertebrates have 3 aldolase isozymes which are distinguished by their electrophoretic and catalytic properties. Differences indicate that aldolases A, B, and C are distinct proteins…	-0.670393159182	1.59150662131	0.0	1	1		FAHD1	acylpyruvase FAHD1, mitochondrial//acylpyruvase FAHD1, mitochondrial isoform 1//acylpyruvase FAHD1, mitochondrial isoform 2//acylpyruvase FAHD1, mitochondrial isoform 3	-	-0.0767388144502	1.05463136929	-0.0970841	0.82425	0.957413		ATP5D	ATP synthase subunit delta, mitochondrial//ATP synthase subunit delta, mitochondrial precursor	-//This gene encodes a subunit of mitochondrial ATP synthase. Mitochondrial ATP synthase catalyzes ATP synthesis, utilizing an electrochemical gradient of protons across the inner membrane during oxidative phosphorylation. ATP synthase is composed of two linked multi-subunit complexes: the soluble catalytic core, F1, and the membrane-spanning component, Fo, comprising the proton channel. The cata…	-0.241561037106	1.1822712207	-0.295786	0.51375	0.793365		ABHD11	-//protein ABHD11//protein ABHD11 isoform 1//protein ABHD11 isoform 10//protein ABHD11 isoform 2//protein ABHD11 isoform 4//protein ABHD11 isoform 8//protein ABHD11 isoform 9	-//This gene encodes a protein containing an alpha/beta hydrolase fold domain. This gene is deleted in Williams syndrome, a multisystem developmental disorder caused by the deletion of contiguous genes at 7q11.23. [provided by RefSeq, Mar 2016].//This gene encodes a protein containing an alpha/beta hydrolase fold domain. This gene is deleted in Williams syndrome, a multisystem developmental disor…	-0.352604969494	1.2768640877	-0.315796	0.52865	0.804798		ASS1	argininosuccinate synthase	-//The protein encoded by this gene catalyzes the penultimate step of the arginine biosynthetic pathway. There are approximately 10 to 14 copies of this gene including the pseudogenes scattered across the human genome, among which the one located on chromosome 9 appears to be the only functional gene for argininosuccinate synthetase. Mutations in the chromosome 9 copy of this gene cause citrullin…	-0.939934781082	1.91844151103	-0.939872	0.03495	0.138999
ALDOC	fructose-bisphosphate aldolase C	-//This gene encodes a member of the class I fructose-biphosphate aldolase gene family. Expressed specifically in the hippocampus and Purkinje cells of the brain, the encoded protein is a glycolytic enzyme that catalyzes the reversible aldol cleavage of fructose-1,6-biphosphate and fructose 1-phosphate to dihydroxyacetone phosphate and either glyceraldehyde-3-phosphate or glyceraldehyde, respecti…	0.385968814904	1.30673700734	0.433405	0.339	0.63046		FAHD2A	fumarylacetoacetate hydrolase domain-containing protein 2//fumarylacetoacetate hydrolase domain-containing protein 2A	-	-0.158197943022	1.11589241633	-0.194079	0.66325	0.890382		ATP5E	ATP synthase subunit epsilon, mitochondrial	-//This gene encodes a subunit of mitochondrial ATP synthase. Mitochondrial ATP synthase catalyzes ATP synthesis, utilizing an electrochemical gradient of protons across the inner membrane during oxidative phosphorylation. ATP synthase is composed of two linked multi-subunit complexes: the soluble catalytic core, F1, and the membrane-spanning component, Fo, comprising the proton channel. The cata…	0.00334322038913	1.0023200309	0.00438021	0.99195	0.998227		ABHD11-AS1	-	-	-2.31093528042	4.96204658749	0.0	1	1		BCAT1	branched-chain amino acid aminotransferase//branched-chain-amino-acid aminotransferase, cytosolic//branched-chain-amino-acid aminotransferase, cytosolic isoform 1//branched-chain-amino-acid aminotransferase, cytosolic isoform 2//branched-chain-amino-acid aminotransferase, cytosolic isoform 3//branched-chain-amino-acid aminotransferase, cytosolic isoform 4//branched-chain-amino-acid aminotransfera…	-//This gene encodes the cytosolic form of the enzyme branched-chain amino acid transaminase. This enzyme catalyzes the reversible transamination of branched-chain alpha-keto acids to branched-chain L-amino acids essential for cell growth. Two different clinical disorders have been attributed to a defect of branched-chain amino acid transamination: hypervalinemia and hyperleucine-isoleucinemia. A…	0.658629852321	1.57858270949	0.862561	0.0908	0.277239
DLAT	dihydrolipoyllysine-residue acetyltransferase component of pyruvate dehydrogenase complex//dihydrolipoyllysine-residue acetyltransferase component of pyruvate dehydrogenase complex, mitochondrial//dihydrolipoyllysine-residue acetyltransferase component of pyruvate dehydrogenase complex, mitochondrial precursor	-//This gene encodes component E2 of the multi-enzyme pyruvate dehydrogenase complex (PDC). PDC resides in the inner mitochondrial membrane and catalyzes the conversion of pyruvate to acetyl coenzyme A. The protein product of this gene, dihydrolipoamide acetyltransferase, accepts acetyl groups formed by the oxidative decarboxylation of pyruvate and transfers them to coenzyme A. Dihydrolipoamide a…	0.111596816684	1.0804234189	0.16663	0.70615	0.911529		FAHD2B	fumarylacetoacetate hydrolase domain-containing protein 2B isoform a//fumarylacetoacetate hydrolase domain-containing protein 2B isoform b	-	-0.0853852695244	1.06097103425	-0.0753452	0.87025	0.970655		ATP5EP2	-	-	inf	inf	0.0	1	1		ABHD12	monoacylglycerol lipase ABHD12//monoacylglycerol lipase ABHD12 isoform a//monoacylglycerol lipase ABHD12 isoform b	-//This gene encodes an enzyme that catalyzes the hydrolysis of 2-arachidonoyl glycerol (2-AG), the main endocannabinoid lipid transmitter that acts on cannabinoid receptors, CB1 and CB2. The endocannabinoid system is involved in a wide range of physiological processes, including neurotransmission, mood, appetite, pain appreciation, addiction behavior, and inflammation. Mutations in this gene are…	0.080359824326	1.0572817056	0.0448949	0.9199	0.982844		BCAT2	branched-chain amino acid aminotransferase//branched-chain-amino-acid aminotransferase, mitochondrial isoform a precursor//branched-chain-amino-acid aminotransferase, mitochondrial isoform b//branched-chain-amino-acid aminotransferase, mitochondrial isoform c//branched-chain-amino-acid aminotransferase, mitochondrial precursor	-//This gene encodes a branched chain aminotransferase found in mitochondria. The encoded protein forms a dimer that catalyzes the first step in the production of the branched chain amino acids leucine, isoleucine, and valine. Multiple transcript variants encoding different isoforms have been found for this gene. [provided by RefSeq, Sep 2009].	0.173252442437	1.12759770166	0.195295	0.68885	0.903383
ENO1	alpha-enolase//alpha-enolase isoform 1//c-myc promoter-binding protein-1 isoform MBP-1//enolase 1//enolase 1, (alpha)//phosphopyruvate hydratase ENO1	-//This gene encodes alpha-enolase, one of three enolase isoenzymes found in mammals. Each isoenzyme is a homodimer composed of 2 alpha, 2 gamma, or 2 beta subunits, and functions as a glycolytic enzyme. Alpha-enolase in addition, functions as a structural lens protein (tau-crystallin) in the monomeric form. Alternative splicing of this gene results in a shorter isoform that has been shown to bin…	0.046324271292	1.03263061144	0.0567943	0.8988	0.977964		FAHD2CP	-	-	0.0553103334736	1.03908259296	0.0387764	0.9281	0.984693		ATP5F1	ATP synthase F(0) complex subunit B1, mitochondrial//ATP synthase F(0) complex subunit B1, mitochondrial precursor	-//This gene encodes a subunit of mitochondrial ATP synthase. Mitochondrial ATP synthase catalyzes ATP synthesis, utilizing an electrochemical gradient of protons across the inner membrane during oxidative phosphorylation. ATP synthase is composed of two linked multi-subunit complexes: the soluble catalytic core, F1, and the membrane-spanning component, Fo, comprising the proton channel. The cata…	-0.0152918791048	1.01065589683	-0.0208495	0.9644	0.992561		ABHD12B	protein ABHD12B isoform a//protein ABHD12B isoform b//protein ABHD12B isoform c	-	-3.00480636812	8.02669660956	0.0	1	1		CPS1	Gly-Xaa carboxypeptidase//carbamoyl-phosphate synthase [ammonia], mitochondrial//carbamoyl-phosphate synthase [ammonia], mitochondrial isoform a precursor//carbamoyl-phosphate synthase [ammonia], mitochondrial isoform b precursor//carbamoyl-phosphate synthase [ammonia], mitochondrial isoform c	-//The mitochondrial enzyme encoded by this gene catalyzes synthesis of carbamoyl phosphate from ammonia and bicarbonate. This reaction is the first committed step of the urea cycle, which is important in the removal of excess urea from cells. The encoded protein may also represent a core mitochondrial nucleoid protein. Three transcript variants encoding different isoforms have been found for thi…	-0.607550757868	1.52367029937	-0.712091	0.114	0.324196
ENO1-AS1	-	-	0.207594583838	1.15476123596	0.0	1	1		FH	frataxin//fumarate hydratase, mitochondrial	-//The protein encoded by this gene is an enzymatic component of the tricarboxylic acid (TCA) cycle, or Krebs cycle, and catalyzes the formation of L-malate from fumarate. It exists in both a cytosolic form and an N-terminal extended form, differing only in the translation start site used. The N-terminal extended form is targeted to the mitochondrion, where the removal of the extension generates …	0.174467713705	1.12854794712	0.263739	0.55385	0.82304		ATP5G1	ATP synthase F(0) complex subunit C1, mitochondrial//ATP synthase F(0) complex subunit C1, mitochondrial precursor	-//This gene encodes a subunit of mitochondrial ATP synthase. Mitochondrial ATP synthase catalyzes ATP synthesis, utilizing an electrochemical gradient of protons across the inner membrane during oxidative phosphorylation. ATP synthase is composed of two linked multi-subunit complexes: the soluble catalytic core, F1, and the membrane-spanning component, Fo, comprising the proton channel. The cata…	-0.182583384626	1.13491431906	-0.229986	0.60765	0.858348		ABHD13	alpha/beta hydrolase domain-containing protein 13//protein ABHD13	-	0.302404974655	1.23319844437	0.404133	0.3669	0.660526		CPS1-IT1	-	This gene does not encode a protein, and it is located within an intron of the gene encoding carbamoyl-phosphate synthetase 1. [provided by RefSeq, Jul 2008]. Sequence Note: The RefSeq transcript was derived from genomic sequence to make the sequence consistent with the reference genome assembly. The genomic coordinates used for the transcript record were based on alignments.	0.345072014518	1.27021438582	0.0	1	1
ENO2	gamma-enolase//phosphopyruvate hydratase ENO2	-//This gene encodes one of the three enolase isoenzymes found in mammals. This isoenzyme, a homodimer, is found in mature neurons and cells of neuronal origin. A switch from alpha enolase to gamma enolase occurs in neural tissue during development in rats and primates. [provided by RefSeq, Jul 2008]. Publication Note: This RefSeq record includes a subset of the publications that are available fo…	0.249597359454	1.1888752665	0.357667	0.42815	0.721037		GOT1	Got1p//aspartate aminotransferase, cytoplasmic	-//Glutamic-oxaloacetic transaminase is a pyridoxal phosphate-dependent enzyme which exists in cytoplasmic and mitochondrial forms, GOT1 and GOT2, respectively. GOT plays a role in amino acid metabolism and the urea and tricarboxylic acid cycles. The two enzymes are homodimeric and show close homology. [provided by RefSeq, Jul 2008]. Publication Note: This RefSeq record includes a subset of the p…	0.128207286524	1.09293476076	0.180152	0.68395	0.901011		ATP5G2	ATP synthase F(0) complex subunit C2, mitochondrial isoform a precursor//ATP synthase F(0) complex subunit C2, mitochondrial isoform b precursor//ATP synthase F(0) complex subunit C2, mitochondrial isoform c precursor//ATP synthase F(0) complex subunit C2, mitochondrial precursor//ATP synthase lipid-binding protein, mitochondrial	-//This gene encodes a subunit of mitochondrial ATP synthase. Mitochondrial ATP synthase catalyzes ATP synthesis, utilizing an electrochemical gradient of protons across the inner membrane during oxidative phosphorylation. ATP synthase is composed of two linked multi-subunit complexes: the soluble catalytic core, F1, and the membrane-spanning component, Fo, comprising the proton channel. The cata…	0.355997526213	1.27987021925	0.561163	0.20935	0.479272		ABHD14A	alpha/beta hydrolase domain-containing protein 14A precursor//protein ABHD14A	-	-0.104013270254	1.0747590587	-0.0811682	0.85645	0.966941		GPD1	glycerol-3-phosphate dehydrogenase (NAD(+)) GPD1//glycerol-3-phosphate dehydrogenase [NAD(+)], cytoplasmic//glycerol-3-phosphate dehydrogenase [NAD(+)], cytoplasmic isoform 1//glycerol-3-phosphate dehydrogenase [NAD(+)], cytoplasmic isoform 2	-//This gene encodes a member of the NAD-dependent glycerol-3-phosphate dehydrogenase family. The encoded protein plays a critical role in carbohydrate and lipid metabolism by catalyzing the reversible conversion of dihydroxyacetone phosphate (DHAP) and reduced nicotine adenine dinucleotide (NADH) to glycerol-3-phosphate (G3P) and NAD+. The encoded cytosolic protein and mitochondrial glycerol-3-p…	-7.34350758638	162.411230542	-3.59273	0.0126	0.0645276
ENO3	beta-enolase//beta-enolase isoform 1//beta-enolase isoform 2	-//This gene encodes one of the three enolase isoenzymes found in mammals. This isoenzyme is found in skeletal muscle cells in the adult where it may play a role in muscle development and regeneration. A switch from alpha enolase to beta enolase occurs in muscle tissue during development in rodents. Mutations in this gene have be associated glycogen storage disease. Alternatively spliced transcri…	-0.627213673842	1.54457901286	-0.464647	0.32965	0.619939		GOT1L1	putative aspartate aminotransferase, cytoplasmic 2	-	nan	nan	0.0	1	1		ATP5G3	-//ATP synthase F(0) complex subunit C3, mitochondrial//ATP synthase F(0) complex subunit C3, mitochondrial isoform 1//ATP synthase F(0) complex subunit C3, mitochondrial isoform 2//ATP synthase F(0) complex subunit C3, mitochondrial isoform A precursor//ATP synthase F(0) complex subunit C3, mitochondrial isoform B precursor//ATP synthase F(0) complex subunit C3, mitochondrial precursor	-//This gene encodes a subunit of mitochondrial ATP synthase. Mitochondrial ATP synthase catalyzes ATP synthesis, utilizing an electrochemical gradient of protons across the inner membrane during oxidative phosphorylation. ATP synthase is composed of two linked multi-subunit complexes: the soluble catalytic core, F1, and the membrane-spanning component, Fo, comprising the proton channel. The cata…	0.0584591946701	1.04135299666	0.092106	0.83715	0.961392		ABHD14A-ACY1	ABHD14A-ACY1 readthrough (NMD candidate)	This locus represents naturally occurring read-through transcription between the neighboring abhydrolase domain containing 14A (ABHD14A) and aminoacylase 1 (ACY1) genes on chromosome 3. The read-through transcript encodes a protein that shares sequence identity with the downstream gene product but its N-terminal region is distinct due to the use of an alternate start codon relative to the upstrea…	0.542800035351	1.45679718063	0.16611	0.81845	0.955637		GPD1L	glycerol-3-phosphate dehydrogenase 1-like protein	-//The protein encoded by this gene catalyzes the conversion of sn-glycerol 3-phosphate to glycerone phosphate. The encoded protein is found in the cytoplasm, associated with the plasma membrane, where it binds the sodium channel, voltage-gated, type V, alpha subunit (SCN5A). Defects in this gene are a cause of Brugada syndrome type 2 (BRS2) as well as sudden infant death syndrome (SIDS). [provid…	-0.606108939991	1.52214831612	-0.698823	0.09985	0.29606
ENO4	enolase 4//enolase-like protein ENO4	-	-0.34062147416	1.26630196527	-0.205098	0.6329	0.873494		GOT2	aspartate aminotransferase, mitochondrial//aspartate aminotransferase, mitochondrial isoform 1 precursor//aspartate aminotransferase, mitochondrial isoform 2 precursor//aspartate aminotransferase, mitochondrial precursor	-//Glutamic-oxaloacetic transaminase is a pyridoxal phosphate-dependent enzyme which exists in cytoplasmic and inner-membrane mitochondrial forms, GOT1 and GOT2, respectively. GOT plays a role in amino acid metabolism and the urea and tricarboxylic acid cycles. The two enzymes are homodimeric and show close homology. Two transcript variants encoding different isoforms have been found for this gen…	0.362111251816	1.28530544854	0.55421	0.2129	0.483916		ATP5H	ATP synthase subunit d, mitochondrial//ATP synthase subunit d, mitochondrial isoform a//ATP synthase subunit d, mitochondrial isoform b	-//Mitochondrial ATP synthase catalyzes ATP synthesis, utilizing an electrochemical gradient of protons across the inner membrane during oxidative phosphorylation. It is composed of two linked multi-subunit complexes: the soluble catalytic core, F1, and the membrane-spanning component, Fo, which comprises the proton channel. The F1 complex consists of 5 different subunits (alpha, beta, gamma, del…	0.0161289147587	1.01124243831	0.0185006	0.96725	0.993158		ABHD14B	alpha/beta hydrolase domain-containing protein 14B//protein ABHD14B//protein ABHD14B isoform 1//protein ABHD14B isoform 3	-	-0.759557139843	1.69297085831	-0.659522	0.21515	0.48692		GPD2	glycerol-3-phosphate dehydrogenase (NAD(+)) GPD2//glycerol-3-phosphate dehydrogenase, mitochondrial//glycerol-3-phosphate dehydrogenase, mitochondrial precursor	-//The protein encoded by this gene localizes to the inner mitochondrial membrane and catalyzes the conversion of glycerol-3-phosphate to dihydroxyacetone phosphate, using FAD as a cofactor. Along with GDP1, the encoded protein constitutes the glycerol phosphate shuttle, which reoxidizes NADH formed during glycolysis. Two transcript variants encoding the same protein have been found for this gene…	-1.58749693138	3.00527483229	-2.06902	5e-05	0.00070274
FBP1	fructose 1,6-bisphosphate 1-phosphatase//fructose-1,6-bisphosphatase 1	-//Fructose-1,6-bisphosphatase 1, a gluconeogenesis regulatory enzyme, catalyzes the hydrolysis of fructose 1,6-bisphosphate to fructose 6-phosphate and inorganic phosphate. Fructose-1,6-diphosphatase deficiency is associated with hypoglycemia and metabolic acidosis. [provided by RefSeq, Jul 2008].	-0.558181342527	1.47241192839	0.0	1	1		GPT	UDP-GlcNAc:dolichol phosphate N-acetylglucosamine-1-phosphate transferase//alanine aminotransferase 1	-//This gene encodes cytosolic alanine aminotransaminase 1 (ALT1); also known as glutamate-pyruvate transaminase 1. This enzyme catalyzes the reversible transamination between alanine and 2-oxoglutarate to generate pyruvate and glutamate and, therefore, plays a key role in the intermediary metabolism of glucose and amino acids. Serum activity levels of this enzyme are routinely used as a biomarke…	-0.054479231933	1.03848417512	0.0	1	1		ATP5I	-//ATP synthase subunit e, mitochondrial	-//Mitochondrial ATP synthase catalyzes ATP synthesis, utilizing an electrochemical gradient of protons across the inner membrane during oxidative phosphorylation. It is composed of two linked multi-subunit complexes: the soluble catalytic core, F1, and the membrane-spanning component, Fo, which comprises the proton channel. The F1 complex consists of 5 different subunits (alpha, beta, gamma, del…	-0.0149800507095	1.01043747427	-0.0222294	0.95965	0.991597		ABHD15	abhydrolase domain-containing protein 15 precursor//protein ABHD15 precursor	-	0.160444483883	1.11763141917	0.14531	0.7326	0.923505		IGF1	insulin-like growth factor I//insulin-like growth factor I isoform 1 preproprotein//insulin-like growth factor I isoform 2 precursor//insulin-like growth factor I isoform 3 preproprotein//insulin-like growth factor I isoform 4 preproprotein//insulin-like growth factor I precursor//insulin-like growth factor I preproprotein	-//The protein encoded by this gene is similar to insulin in function and structure and is a member of a family of proteins involved in mediating growth and development. The encoded protein is processed from a precursor, bound by a specific receptor, and secreted. Defects in this gene are a cause of insulin-like growth factor I deficiency. Alternative splicing results in multiple transcript varia…	-2.62535590532	6.17036531074	0.0	1	1
FBP2	fructose-1,6-bisphosphatase isozyme 2	-//This gene encodes a gluconeogenesis regulatory enzyme which catalyzes the hydrolysis of fructose 1,6-bisphosphate to fructose 6-phosphate and inorganic phosphate. [provided by RefSeq, Jul 2008]. Publication Note: This RefSeq record includes a subset of the publications that are available for this gene. Please see the Gene record to access additional publications. ##Evidence-Data-START## Transc…	-0.463330545302	1.37872100458	0.0	1	1		GPT2	alanine aminotransferase 2//alanine aminotransferase 2 isoform 1//alanine aminotransferase 2 isoform 2//bifunctional glycerol-3-phosphate/glycerone-phosphate O-acyltransferase GPT2//glucose-6-phosphate/phosphate translocator 2	-//This gene encodes a mitochondrial alanine transaminase, a pyridoxal enzyme that catalyzes the reversible transamination between alanine and 2-oxoglutarate to generate pyruvate and glutamate. Alanine transaminases play roles in gluconeogenesis and amino acid metabolism in many tissues including skeletal muscle, kidney, and liver. Activating transcription factor 4 upregulates this gene under met…	0.299661000973	1.23085515767	0.455689	0.30515	0.591654		ATP5J	ATP synthase-coupling factor 6, mitochondrial//ATP synthase-coupling factor 6, mitochondrial isoform a precursor//ATP synthase-coupling factor 6, mitochondrial isoform b precursor//ATP synthase-coupling factor 6, mitochondrial precursor	-//Mitochondrial ATP synthase catalyzes ATP synthesis, utilizing an electrochemical gradient of protons across the inner membrane during oxidative phosphorylation. It is composed of two linked multi-subunit complexes: the soluble catalytic core, F1, and the membrane-spanning component, Fo, which comprises the proton channel. The F1 complex consists of 5 different subunits (alpha, beta, gamma, del…	-0.0151474875886	1.01055475083	-0.0126221	0.97855	0.99543		ABHD16A	-//abhydrolase domain-containing protein 16A//protein ABHD16A//protein ABHD16A isoform a//protein ABHD16A isoform b	-//A cluster of genes, BAT1-BAT5, has been localized in the vicinity of the genes for tumor necrosis factor alpha and tumor necrosis factor beta. These genes are all within the human major histocompatibility complex class III region. The protein encoded by this gene is thought to be involved in some aspects of immunity. Alternatively spliced transcript variants have been described. [provided by R…	0.140434308218	1.1022368828	0.203807	0.66575	0.891689		IGF1R	insulin-like growth factor 1 receptor//insulin-like growth factor 1 receptor isoform 1 precursor//insulin-like growth factor 1 receptor isoform 2 precursor//insulin-like growth factor 1 receptor precursor	-//This receptor binds insulin-like growth factor with a high affinity. It has tyrosine kinase activity. The insulin-like growth factor I receptor plays a critical role in transformation events. Cleavage of the precursor generates alpha and beta subunits. It is highly overexpressed in most malignant tissues where it functions as an anti-apoptotic agent by enhancing cell survival. Alternatively sp…	0.165595578231	1.12162901714	0.229303	0.60875	0.859019
G6PC	glucose-6-phosphatase//glucose-6-phosphatase isoform 1//glucose-6-phosphatase isoform 2	-//Glucose-6-phosphatase (G6Pase) is a multi-subunit integral membrane protein of the endoplasmic reticulum that is composed of a catalytic subunit and transporters for G6P, inorganic phosphate, and glucose. This gene (G6PC) is one of the three glucose-6-phosphatase catalytic-subunit-encoding genes in human: G6PC, G6PC2 and G6PC3. Glucose-6-phosphatase catalyzes the hydrolysis of D-glucose 6-phos…	inf	inf	0.0	1	1		IDH1	Isocitrate dehydrogenase [NAD] regulatory subunit 1//NADP-dependent isocitrate dehydrogenase//isocitrate dehydrogenase (NAD(+)) IDH1//isocitrate dehydrogenase [NADP] cytoplasmic	-//Isocitrate dehydrogenases catalyze the oxidative decarboxylation of isocitrate to 2-oxoglutarate. These enzymes belong to two distinct subclasses, one of which utilizes NAD(+) as the electron acceptor and the other NADP(+). Five isocitrate dehydrogenases have been reported: three NAD(+)-dependent isocitrate dehydrogenases, which localize to the mitochondrial matrix, and two NADP(+)-dependent i…	0.560901468708	1.475190703	0.783218	0.0763	0.245195		ATP5J2	ATP synthase subunit f, mitochondrial//ATP synthase subunit f, mitochondrial isoform 2a//ATP synthase subunit f, mitochondrial isoform 2b//ATP synthase subunit f, mitochondrial isoform 2c//ATP synthase subunit f, mitochondrial isoform 2d	-//Mitochondrial ATP synthase catalyzes ATP synthesis, utilizing an electrochemical gradient of protons across the inner membrane during oxidative phosphorylation. It is composed of two linked multi-subunit complexes: the soluble catalytic core, F1, and the membrane-spanning component, Fo, which comprises the proton channel. The catalytic portion of mitochondrial ATP synthase consists of five dif…	-0.0234999888494	1.01642233924	-0.0239228	0.95385	0.990403		ABHD16B	abhydrolase domain-containing protein 16B//protein ABHD16B	-	-0.202278928425	1.1505143105	-0.15132	0.74385	0.928285		IGF2	insulin-like growth factor II//insulin-like growth factor II isoform 1 preproprotein//insulin-like growth factor II isoform 2//insulin-like growth factor II isoform 2 precursor//insulin-like growth factor II isoform 3//insulin-like growth factor II isoform a precursor//insulin-like growth factor II isoform b precursor//insulin-like growth factor II precursor//insulin-like growth factor II preprop…	-//This gene encodes a member of the insulin family of polypeptide growth factors, which are involved in development and growth. It is an imprinted gene, expressed only from the paternal allele, and epigenetic changes at this locus are associated with Wilms tumour, Beckwith-Wiedemann syndrome, rhabdomyosarcoma, and Silver-Russell syndrome. A read-through INS-IGF2 gene exists, whose 5' region over…	-2.48727903398	5.60719418795	-1.64879	0.055	0.193754
G6PC2	glucose-6-phosphatase 2//glucose-6-phosphatase 2 isoform 1//glucose-6-phosphatase 2 isoform 2	-//This gene encodes an enzyme belonging to the glucose-6-phosphatase catalytic subunit family. These enzymes are part of a multicomponent integral membrane system that catalyzes the hydrolysis of glucose-6-phosphate, the terminal step in gluconeogenic and glycogenolytic pathways, allowing the release of glucose into the bloodstream. The family member encoded by this gene is found in pancreatic i…	-inf	inf	0.0	1	1		IDH1-AS1	-	-	-0.0404055981332	1.02840291039	-0.0207592	0.96915	0.993494		ATP5J2-PTCD1	ATP5J2-PTCD1 fusion protein	This locus represents naturally occurring read-through transcription between the ATP5J2 (ATP synthase, H+ transporting, mitochondrial Fo complex, subunit F2) and PTCD1 (pentatricopeptide repeat domain 1) genes on chromosome 7. The read-through transcript encodes a fusion protein that shares sequence identity with each individual gene product. [provided by RefSeq, Nov 2010]. Sequence Note: This Re…	0.873564661243	1.83218433728	0.266163	0.67455	0.896319		ABHD17A	protein ABHD17A//protein ABHD17A isoform 1//protein ABHD17A isoform 2 precursor//protein ABHD17A precursor	-	-0.237022890754	1.17855810745	-0.347891	0.439	0.730996		IGF2-AS	-	This gene is expressed in antisense to the insulin-like growth factor 2 (IGF2) gene and is imprinted and paternally expressed. It is thought to be non-coding because the putative protein is not conserved and translation is predicted to trigger nonsense mediated decay (NMD). Transcripts from this gene are produced in tumors and may function to suppress cell growth. Alternative splicing results in …	-inf	inf	0.0	1	1
G6PC3	-//glucose-6-phosphatase 3//glucose-6-phosphatase 3 isoform 1//glucose-6-phosphatase 3 isoform 4	-//This gene encodes the catalytic subunit of glucose-6-phosphatase (G6Pase). G6Pase is located in the endoplasmic reticulum (ER) and catalyzes the hydrolysis of glucose-6-phosphate to glucose and phosphate in the last step of the gluconeogenic and glycogenolytic pathways. Mutations in this gene result in autosomal recessive severe congenital neutropenia. Alternative splicing results in multiple …	-0.0862787728162	1.0616283282	-0.118878	0.78965	0.945916		IDH2	Isocitrate dehydrogenase [NAD] regulatory subunit 2//isocitrate dehydrogenase (NAD(+)) IDH2//isocitrate dehydrogenase [NADP], mitochondrial//isocitrate dehydrogenase [NADP], mitochondrial isoform 1 precursor//isocitrate dehydrogenase [NADP], mitochondrial isoform 2//isocitrate dehydrogenase [NADP], mitochondrial isoform 3//isocitrate dehydrogenase [NADP], mitochondrial precursor	-//Isocitrate dehydrogenases catalyze the oxidative decarboxylation of isocitrate to 2-oxoglutarate. These enzymes belong to two distinct subclasses, one of which utilizes NAD(+) as the electron acceptor and the other NADP(+). Five isocitrate dehydrogenases have been reported: three NAD(+)-dependent isocitrate dehydrogenases, which localize to the mitochondrial matrix, and two NADP(+)-dependent i…	0.368562009608	1.29106533394	0.589902	0.1924	0.455645		ATP5L	-//ATP synthase subunit g, mitochondrial	-//Mitochondrial ATP synthase catalyzes ATP synthesis, utilizing an electrochemical gradient of protons across the inner membrane during oxidative phosphorylation. It is composed of two linked multi-subunit complexes: the soluble catalytic core, F1, and the membrane-spanning component, Fo, which comprises the proton channel. The F1 complex consists of 5 different subunits (alpha, beta, gamma, del…	0.0893481434578	1.06388937402	0.0761002	0.8692	0.97038		ABHD17B	protein ABHD17B//protein ABHD17B isoform 1 precursor//protein ABHD17B isoform 2 precursor//protein ABHD17B precursor	-	0.353863054747	1.27797804766	0.482694	0.29245	0.576433		INS	insulin precursor//insulin preproinsulin precursor//insulin preproprotein	-//After removal of the precursor signal peptide, proinsulin is post-translationally cleaved into three peptides: the B chain and A chain peptides, which are covalently linked via two disulfide bonds to form insulin, and C-peptide. Binding of insulin to the insulin receptor (INSR) stimulates glucose uptake. A multitude of mutant alleles with phenotypic effects have been identified. There is a rea…	-inf	inf	0.0	1	1
GALM	N-acetylgalactosamine-6-sulfatase isoform 1 precursor//N-acetylgalactosamine-6-sulfatase isoform 2//N-acetylgalactosamine-6-sulfatase isoform 3//N-acetylgalactosamine-6-sulfatase precursor	-//This gene encodes N-acetylgalactosamine-6-sulfatase which is a lysosomal exohydrolase required for the degradation of the glycosaminoglycans, keratan sulfate, and chondroitin 6-sulfate. Sequence alterations including point, missense and nonsense mutations, as well as those that affect splicing, result in a deficiency of this enzyme. Deficiencies of this enzyme lead to Morquio A syndrome, a lys…	-0.30630433134	1.23653607626	-0.304091	0.478	0.764823		IDH3A	isocitrate dehydrogenase [NAD] subunit alpha, mitochondrial//isocitrate dehydrogenase [NAD] subunit alpha, mitochondrial precursor	-//Isocitrate dehydrogenases catalyze the oxidative decarboxylation of isocitrate to 2-oxoglutarate. These enzymes belong to two distinct subclasses, one of which utilizes NAD(+) as the electron acceptor and the other NADP(+). Five isocitrate dehydrogenases have been reported: three NAD(+)-dependent isocitrate dehydrogenases, which localize to the mitochondrial matrix, and two NADP(+)-dependent i…	-0.0453575395053	1.03193889045	-0.0560954	0.89885	0.977977		ATP5L2	ATP synthase subunit g 2, mitochondrial	-	-0.631547181648	1.54922553055	0.0	1	1		ABHD17C	protein ABHD17C	-	-0.354594735364	1.2786263544	-0.41076	0.3529	0.645664		INS-IGF2	-//insulin, isoform 2 precursor	This locus includes two alternatively spliced read-through transcript variants which align to the INS gene in the 5' region and to the IGF2 gene in the 3' region. One transcript is predicted to encode a protein which shares the N-terminus with the INS protein but has a distinct and longer C-terminus, whereas the other transcript is a candidate for nonsense-mediated decay (NMD). The transcripts ar…	inf	inf	0.0	1	1
GAPDH	glyceraldehyde 3-phosphate dehydrogenase//glyceraldehyde-3-phosphate dehydrogenase//glyceraldehyde-3-phosphate dehydrogenase isoform 1//glyceraldehyde-3-phosphate dehydrogenase isoform 2	-//This gene encodes a member of the glyceraldehyde-3-phosphate dehydrogenase protein family. The encoded protein has been identified as a moonlighting protein based on its ability to perform mechanistically distinct functions. The product of this gene catalyzes an important energy-yielding step in carbohydrate metabolism, the reversible oxidative phosphorylation of glyceraldehyde-3-phosphate in …	0.138757170086	1.10095627299	0.148019	0.7261	0.920622		IDH3B	-//isocitrate dehydrogenase [NAD] subunit beta, mitochondrial//isocitrate dehydrogenase [NAD] subunit beta, mitochondrial isoform 1 precursor//isocitrate dehydrogenase [NAD] subunit beta, mitochondrial isoform 2 precursor//isocitrate dehydrogenase [NAD] subunit beta, mitochondrial isoform a precursor//isocitrate dehydrogenase [NAD] subunit beta, mitochondrial isoform b precursor//isocitrate dehyd…	-//Isocitrate dehydrogenases catalyze the oxidative decarboxylation of isocitrate to 2-oxoglutarate. These enzymes belong to two distinct subclasses, one of which utilizes NAD(+) as the electron acceptor and the other NADP(+). Five isocitrate dehydrogenases have been reported: three NAD(+)-dependent isocitrate dehydrogenases, which localize to the mitochondrial matrix, and two NADP(+)-dependent i…	0.0471294310686	1.03320707747	0.0693539	0.8787	0.97291		ATP5O	ATP synthase subunit O, mitochondrial//ATP synthase subunit O, mitochondrial precursor	-//The protein encoded by this gene is a component of the F-type ATPase found in the mitochondrial matrix. F-type ATPases are composed of a catalytic core and a membrane proton channel. The encoded protein appears to be part of the connector linking these two components and may be involved in transmission of conformational changes or proton conductance. [provided by RefSeq, Jul 2008]. Publication…	0.0662985044192	1.04702689728	0.105121	0.8091	0.952512		ABHD2	abhydrolase domain-containing protein 2//monoacylglycerol lipase ABHD2	-//This gene encodes a protein containing an alpha/beta hydrolase fold, which is a catalytic domain found in a very wide range of enzymes. The function of this protein has not been determined. Alternative splicing of this gene results in two transcript variants encoding the same protein. [provided by RefSeq, Jul 2008].	-0.495251031611	1.4095660009	-0.692683	0.11435	0.32487		INSC	protein inscuteable homolog//protein inscuteable homolog isoform a//protein inscuteable homolog isoform b//protein inscuteable homolog isoform c//protein inscuteable homolog isoform d//protein inscuteable homolog isoform e	-//In Drosophila, neuroblasts divide asymmetrically into another neuroblast at the apical side and a smaller ganglion mother cell on the basal side. Cell polarization is precisely regulated by 2 apically localized multiprotein signaling complexes that are tethered by Inscuteable, which regulates their apical localization (Izaki et al., 2006 [PubMed 16458856]).[supplied by OMIM, Mar 2008].	-0.576231045555	1.49094914106	0.0	1	1
GAPDHS	glyceraldehyde-3-phosphate dehydrogenase, testis-specific	-//This gene encodes a protein belonging to the glyceraldehyde-3-phosphate dehydrogenase family of enzymes that play an important role in carbohydrate metabolism. Like its somatic cell counterpart, this sperm-specific enzyme functions in a nicotinamide adenine dinucleotide-dependent manner to remove hydrogen and add phosphate to glyceraldehyde 3-phosphate to form 1,3-diphosphoglycerate. During sp…	-0.919021965323	1.8908330216	0.0	1	1		IDH3G	isocitrate dehydrogenase [NAD] subunit gamma, mitochondrial//isocitrate dehydrogenase [NAD] subunit gamma, mitochondrial isoform a precursor//isocitrate dehydrogenase [NAD] subunit gamma, mitochondrial isoform b precursor//isocitrate dehydrogenase [NAD] subunit gamma, mitochondrial precursor	-//Isocitrate dehydrogenases catalyze the oxidative decarboxylation of isocitrate to 2-oxoglutarate. These enzymes belong to two distinct subclasses, one of which utilizes NAD(+) as the electron acceptor and the other NADP(+). Five isocitrate dehydrogenases have been reported: three NAD(+)-dependent isocitrate dehydrogenases, which localize to the mitochondrial matrix, and two NADP(+)-dependent i…	-0.358208512214	1.28183317368	-0.290218	0.5226	0.800235		ATP5S	-//ATP synthase subunit s, mitochondrial//ATP synthase subunit s, mitochondrial isoform a precursor//ATP synthase subunit s, mitochondrial isoform b precursor//ATP synthase subunit s, mitochondrial isoform c precursor//ATP synthase subunit s, mitochondrial precursor	-//This gene encodes a subunit of mitochondrial ATP synthase. Mitochondrial ATP synthase catalyzes ATP synthesis, utilizing an electrochemical gradient of protons across the inner membrane during oxidative phosphorylation. ATP synthase is composed of two linked multi-subunit complexes: the soluble catalytic core, F1, and the membrane-spanning component, Fo, comprising the proton channel. This gen…	-0.0439646468411	1.03094305529	-0.0427742	0.93525	0.986352		ABHD3	phospholipase ABHD3//phospholipase ABHD3 isoform 1//phospholipase ABHD3 isoform 2//phospholipase ABHD3 isoform 3	-//This gene encodes a protein containing an alpha/beta hydrolase fold, which is a catalytic domain found in a very wide range of enzymes. The function of this protein has not been determined. [provided by RefSeq, Jul 2008].	0.82849807547	1.77583565753	0.940567	0.0436	0.163569		INSIG1	insulin induced gene 1//insulin-induced gene 1 protein//insulin-induced gene 1 protein isoform 1//insulin-induced gene 1 protein isoform 2//insulin-induced gene 1 protein isoform 3	-//Oxysterols regulate cholesterol homeostasis through the liver X receptor (LXR)- and sterol regulatory element-binding protein (SREBP)-mediated signaling pathways. This gene is an insulin-induced gene. It encodes an endoplasmic reticulum (ER) membrane protein that plays a critical role in regulating cholesterol concentrations in cells. This protein binds to the sterol-sensing domains of SREBP c…	-0.135014230293	1.09810364508	-0.207505	0.64185	0.87865
GCK	glucokinase//glucokinase isoform 1//glucokinase isoform 2//glucokinase isoform 3	-//Hexokinases phosphorylate glucose to produce glucose-6-phosphate, the first step in most glucose metabolism pathways. Alternative splicing of this gene results in three tissue-specific forms of glucokinase, one found in pancreatic islet beta cells and two found in liver. The protein localizes to the outer membrane of mitochondria. In contrast to other forms of hexokinase, this enzyme is not in…	-0.0800806038646	1.05707709817	0.0	1	1		MDH1	-//malate dehydrogenase MDH1//malate dehydrogenase, cytoplasmic//malate dehydrogenase, cytoplasmic isoform 1//malate dehydrogenase, cytoplasmic isoform 2//malate dehydrogenase, cytoplasmic isoform 3//malate dehydrogenase, cytoplasmic isoform MDH1//malate dehydrogenase, peroxisomal isoform MDH1x	-//This gene encodes an enzyme that catalyzes the NAD/NADH-dependent, reversible oxidation of malate to oxaloacetate in many metabolic pathways, including the citric acid cycle. Two main isozymes are known to exist in eukaryotic cells: one is found in the mitochondrial matrix and the other in the cytoplasm. This gene encodes the cytosolic isozyme, which plays a key role in the malate-aspartate sh…	-0.0978316333913	1.07016379998	-0.146299	0.7564	0.9334		ATP5SL	-//ATP synthase subunit s-like protein//ATP synthase subunit s-like protein isoform 1//ATP synthase subunit s-like protein isoform 10//ATP synthase subunit s-like protein isoform 11//ATP synthase subunit s-like protein isoform 2//ATP synthase subunit s-like protein isoform 3//ATP synthase subunit s-like protein isoform 4//ATP synthase subunit s-like protein isoform 5//ATP synthase subunit s-like …	-	0.314170289198	1.24329641333	0.429853	0.3615	0.654841		ABHD4	abhydrolase domain-containing protein 4//protein ABHD4	-	-1.14281280659	2.2081111676	-1.46204	0.00175	0.0137713		INSIG2	insulin induced gene 2//insulin-induced gene 2 protein//insulin-induced gene 2 protein isoform 1//insulin-induced gene 2 protein isoform 2//insulin-induced gene 2 protein isoform 3//insulin-induced gene 2 protein isoform a//insulin-induced gene 2 protein isoform b//insulin-induced gene 2 protein isoform c	-//The protein encoded by this gene is highly similar to the protein product encoded by gene INSIG1. Both INSIG1 protein and this protein are endoplasmic reticulum proteins that block the processing of sterol regulatory element binding proteins (SREBPs) by binding to SREBP cleavage-activating protein (SCAP), and thus prevent SCAP from escorting SREBPs to the Golgi. [provided by RefSeq, Jul 2008].…	0.0233965904987	1.01634949459	0.0268276	0.95705	0.991023
GCKR	glucokinase regulatory protein	-//This gene encodes a protein belonging to the GCKR subfamily of the SIS (Sugar ISomerase) family of proteins. The gene product is a regulatory protein that inhibits glucokinase in liver and pancreatic islet cells by binding non-covalently to form an inactive complex with the enzyme. This gene is considered a susceptibility gene candidate for a form of maturity-onset diabetes of the young (MODY)…	-1.43419230409	2.70230834937	0.0	1	1		MDH1B	-//putative malate dehydrogenase 1B//putative malate dehydrogenase 1B isoform a//putative malate dehydrogenase 1B isoform b//putative malate dehydrogenase 1B isoform c//putative malate dehydrogenase 1B isoform d//putative malate dehydrogenase 1B isoform e//putative malate dehydrogenase 1B isoform f	-	-0.042920545157	1.03019721508	-0.0156259	0.97695	0.99507		ATPAF1	ATP synthase mitochondrial F1 complex assembly factor 1//ATP synthase mitochondrial F1 complex assembly factor 1 isoform 1 precursor//ATP synthase mitochondrial F1 complex assembly factor 1 isoform 2 precursor//ATP synthase mitochondrial F1 complex assembly factor 1 isoform 3//ATP synthase mitochondrial F1 complex assembly factor 1 isoform 4	-//This gene encodes an assembly factor for the F(1) component of the mitochondrial ATP synthase. This protein binds specifically to the F1 beta subunit and is thought to prevent this subunit from forming nonproductive homooligomers during enzyme assembly. Alternatively spliced transcript variants have been identified. [provided by RefSeq, Aug 2011].	0.239214984829	1.18035022145	0.341408	0.4545	0.744678		ABHD5	-//1-acylglycerol-3-phosphate O-acyltransferase ABHD5//abhydrolase domain containing 5	-//The protein encoded by this gene belongs to a large family of proteins defined by an alpha/beta hydrolase fold, and contains three sequence motifs that correspond to a catalytic triad found in the esterase/lipase/thioesterase subfamily. It differs from other members of this subfamily in that its putative catalytic triad contains an asparagine instead of the serine residue. Mutations in this ge…	0.266397231737	1.20280038244	0.324383	0.45245	0.74289		INSL3	insulin-like 3 isoform 1 precursor//insulin-like 3 isoform 2 precursor//insulin-like 3 precursor	-//This gene encodes a member of the insulin-like hormone superfamily. The encoded protein is mainly produced in gonadal tissues. Studies of the mouse counterpart suggest that this gene may be involved in the development of urogenital tract and female fertility. This protein may also act as a hormone to regulate growth and differentiation of gubernaculum, and thus mediating intra-abdominal testic…	-0.0970932589762	1.06961622799	0.0	1	1
GPI	glucose-6-phosphate isomerase//glucose-6-phosphate isomerase isoform 1//glucose-6-phosphate isomerase isoform 2//glucose-6-phosphate isomerase isoform 3//glucose-6-phosphate isomerase isoform 4//glucose-6-phosphate isomerase isoform 5	-//This gene encodes a member of the glucose phosphate isomerase protein family. The encoded protein has been identified as a moonlighting protein based on its ability to perform mechanistically distinct functions. In the cytoplasm, the gene product functions as a glycolytic enzyme (glucose-6-phosphate isomerase) that interconverts glucose-6-phosphate and fructose-6-phosphate. Extracellularly, th…	-0.0691496318669	1.04909813115	-0.111508	0.80535	0.95128		MDH2	-//malate dehydrogenase MDH2//malate dehydrogenase, mitochondrial//malate dehydrogenase, mitochondrial isoform 1 precursor//malate dehydrogenase, mitochondrial isoform 2 precursor//malate dehydrogenase, mitochondrial isoform 3//malate dehydrogenase, mitochondrial precursor	-//Malate dehydrogenase catalyzes the reversible oxidation of malate to oxaloacetate, utilizing the NAD/NADH cofactor system in the citric acid cycle. The protein encoded by this gene is localized to the mitochondria and may play pivotal roles in the malate-aspartate shuttle that operates in the metabolic coordination between cytosol and mitochondria. Several transcript variants encoding differen…	0.111633879687	1.08045117546	0.170491	0.68685	0.902415		ATPAF2	ATP synthase mitochondrial F1 complex assembly factor 2//ATP synthase mitochondrial F1 complex assembly factor 2 precursor	-//This gene encodes an assembly factor for the F(1) component of the mitochondrial ATP synthase. This protein binds specifically to the F1 alpha subunit and is thought to prevent this subunit from forming nonproductive homooligomers during enzyme assembly. This gene is located within the Smith-Magenis syndrome region on chromosome 17. An alternatively spliced transcript variant has been describe…	0.0633571018084	1.04489436741	0.0696884	0.86525	0.969342		ABHD6	monoacylglycerol lipase ABHD6	-	0.446502382025	1.36273248912	0.403265	0.3413	0.632979		INSL4	early placenta insulin-like peptide precursor	-//INSL4 encodes the insulin-like 4 protein, a member of the insulin superfamily. INSL4 encodes a precursor that undergoes post-translational cleavage to produce 3 polypeptide chains, A-C, that form tertiary structures composed of either all three chains, or just the A and B chains. Expression of INSL4 products occurs within the early placental cytotrophoblast and syncytiotrophoblast. [provided b…	nan	nan	0.0	1	1
HK1	hexokinase-1//hexokinase-1 isoform HKI//hexokinase-1 isoform HKI-R//hexokinase-1 isoform HKI-ta/tb//hexokinase-1 isoform HKI-td//hexokinase-1 isoform a//hexokinase-1 isoform b//hexokinase-1 isoform c//histidine kinase 1	-//Hexokinases phosphorylate glucose to produce glucose-6-phosphate, the first step in most glucose metabolism pathways. This gene encodes a ubiquitous form of hexokinase which localizes to the outer membrane of mitochondria. Mutations in this gene have been associated with hemolytic anemia due to hexokinase deficiency. Alternative splicing of this gene results in several transcript variants whic…	-0.279353972861	1.21365129949	-0.374148	0.391	0.685291		ME1	NADP-dependent malic enzyme//NADP-dependent malic enzyme, chloroplastic	-//This gene encodes a cytosolic, NADP-dependent enzyme that generates NADPH for fatty acid biosynthesis. The activity of this enzyme, the reversible oxidative decarboxylation of malate, links the glycolytic and citric acid cycles. The regulation of expression for this gene is complex. Increased expression can result from elevated levels of thyroid hormones or by higher proportions of carbohydrat…	-1.72775341049	3.31211648065	-1.69877	0.00025	0.00282185		ATPIF1	ATPase inhibitor, mitochondrial//ATPase inhibitor, mitochondrial isoform 1 precursor//ATPase inhibitor, mitochondrial isoform 2 precursor//ATPase inhibitor, mitochondrial isoform 3 precursor//ATPase inhibitor, mitochondrial precursor	-//This gene encodes a mitochondrial ATPase inhibitor. Alternative splicing occurs at this locus and three transcript variants encoding distinct isoforms have been identified. [provided by RefSeq, Jul 2008].	-0.032042100119	1.02245836712	-0.0420158	0.9227	0.98349		ABHD8	abhydrolase domain-containing protein 8//protein ABHD8	-//This gene is upstream of, and in a head-to-head orientation with the gene for the mitochondrial ribosomal protein L34. The predicted protein contains alpha/beta hydrolase fold and secretory lipase domains. [provided by RefSeq, Jul 2008]. ##Evidence-Data-START## Transcript exon combination :: BC039087.1, AK021805.1 [ECO:0000332] RNAseq introns :: mixed/partial sample support SAMEA1965299, SAMEA…	0.0628847399141	1.04455230794	0.0632268	0.8828	0.973989		INSL5	insulin-like peptide INSL5//insulin-like peptide INSL5 precursor	-//The protein encoded by this gene contains a classical signature of the insulin superfamily and is highly similar to relaxin 3 (RLN3/INSL7). [provided by RefSeq, Jul 2008]. Publication Note: This RefSeq record includes a subset of the publications that are available for this gene. Please see the Gene record to access additional publications. ##Evidence-Data-START## Transcript exon combination :…	inf	inf	0.0	1	1
HK2	hexokinase-2//histidine kinase 2	-//Hexokinases phosphorylate glucose to produce glucose-6-phosphate, the first step in most glucose metabolism pathways. This gene encodes hexokinase 2, the predominant form found in skeletal muscle. It localizes to the outer membrane of mitochondria. Expression of this gene is insulin-responsive, and studies in rat suggest that it is involved in the increased rate of glycolysis seen in rapidly g…	0.563365682114	1.47771257418	0.730822	0.09525	0.286547		ME2	NAD-dependent malic enzyme, mitochondrial//NAD-dependent malic enzyme, mitochondrial isoform 1 precursor//NAD-dependent malic enzyme, mitochondrial isoform 2 precursor//cytosolic NADP-malic enzyme	-//This gene encodes a mitochondrial NAD-dependent malic enzyme, a homotetrameric protein, that catalyzes the oxidative decarboxylation of malate to pyruvate. It had previously been weakly linked to a syndrome known as Friedreich ataxia that has since been shown to be the result of mutation in a completely different gene. Certain single-nucleotide polymorphism haplotypes of this gene have been sh…	-0.0368953943218	1.0259037573	-0.0559618	0.8969	0.977486		CHCHD1	coiled-coil-helix-coiled-coil-helix domain containing 1//coiled-coil-helix-coiled-coil-helix domain-containing protein 1	-	0.175187592135	1.12911121242	0.202086	0.6451	0.88046		ACAA1	-//3-ketoacyl-CoA thiolase, peroxisomal//3-ketoacyl-CoA thiolase, peroxisomal isoform a//3-ketoacyl-CoA thiolase, peroxisomal isoform b//acetyl-CoA acyltransferase 1	-//This gene encodes an enzyme operative in the beta-oxidation system of the peroxisomes. Deficiency of this enzyme leads to pseudo-Zellweger syndrome. Alternative splicing results in multiple transcript variants. [provided by RefSeq, Jul 2008].	-0.338161592348	1.26414468393	-0.378155	0.4335	0.726017		INSL6	insulin-like peptide INSL6 precursor	-//The protein encoded by this gene contains a classical signature of the insulin superfamily and is significantly similar to relaxin and relaxin-like factor. This gene is preferentially expressed in testis. Its expression in testis is restricted to interstitial cells surrounding seminiferous tubules, which suggests a role in sperm development and fertilization. [provided by RefSeq, Jul 2008]. ##…	inf	inf	0.0	1	1
HK3	hexokinase-3//histidine kinase 3	-//Hexokinases phosphorylate glucose to produce glucose-6-phosphate, the first step in most glucose metabolism pathways. This gene encodes hexokinase 3. Similar to hexokinases 1 and 2, this allosteric enzyme is inhibited by its product glucose-6-phosphate. [provided by RefSeq, Apr 2009]. Publication Note: This RefSeq record includes a subset of the publications that are available for this gene. P…	-inf	inf	0.0	1	1		ME3	NADP-dependent malic enzyme, mitochondrial	-//Malic enzyme catalyzes the oxidative decarboxylation of malate to pyruvate using either NAD+ or NADP+ as a cofactor. Mammalian tissues contain 3 distinct isoforms of malic enzyme: a cytosolic NADP(+)-dependent isoform, a mitochondrial NADP(+)-dependent isoform, and a mitochondrial NAD(+)-dependent isoform. This gene encodes a mitochondrial NADP(+)-dependent isoform. Multiple alternatively spli…	-1.66676295048	3.17501399366	-1.37609	0.00495	0.0313359		CHCHD10	-//coiled-coil-helix-coiled-coil-helix domain-containing protein 10, mitochondrial//coiled-coil-helix-coiled-coil-helix domain-containing protein 10, mitochondrial isoform a//coiled-coil-helix-coiled-coil-helix domain-containing protein 10, mitochondrial isoform b precursor	-//This gene encodes a mitochondrial protein that is enriched at cristae junctions in the intermembrane space. It may play a role in cristae morphology maintenance or oxidative phosphorylation. Mutations in this gene cause frontotemporal dementia and/or amyotrophic lateral sclerosis-2. Alternative splicing of this gene results in multiple transcript variants. Related pseudogenes have been identif…	0.0154696129685	1.01078041299	0.0120596	0.98055	0.995881		ACAA2	3-ketoacyl-CoA thiolase, mitochondrial//acetyl-CoA acyltransferase 2	-//The encoded protein catalyzes the last step of the mitochondrial fatty acid beta-oxidation spiral. Unlike most mitochondrial matrix proteins, it contains a non-cleavable amino-terminal targeting signal. [provided by RefSeq, Jul 2008]. Publication Note: This RefSeq record includes a subset of the publications that are available for this gene. Please see the Gene record to access additional publ…	0.190822535227	1.14141429402	0.292204	0.5011	0.783488		INSM1	insulinoma-associated protein 1	-//Insulinoma-associated 1 (INSM1) gene is intronless and encodes a protein containing both a zinc finger DNA-binding domain and a putative prohormone domain. This gene is a sensitive marker for neuroendocrine differentiation of human lung tumors. [provided by RefSeq, Jul 2008]. Publication Note: This RefSeq record includes a subset of the publications that are available for this gene. Please see…	0.604249933988	1.52018819257	0.728173	0.11675	0.329457
HKDC1	putative hexokinase HKDC1	-	-1.93628969344	3.82720105793	0.0	1	1		OGDH	2-oxoglutarate dehydrogenase, mitochondrial//2-oxoglutarate dehydrogenase, mitochondrial isoform 1 precursor//2-oxoglutarate dehydrogenase, mitochondrial isoform 2 precursor//2-oxoglutarate dehydrogenase, mitochondrial isoform 3 precursor//2-oxoglutarate dehydrogenase, mitochondrial precursor	-//This gene encodes one subunit of the 2-oxoglutarate dehydrogenase complex. This complex catalyzes the overall conversion of 2-oxoglutarate (alpha-ketoglutarate) to succinyl-CoA and CO(2) during the Krebs cycle. The protein is located in the mitochondrial matrix and uses thiamine pyrophosphate as a cofactor. A congenital deficiency in 2-oxoglutarate dehydrogenase activity is believed to lead to…	-0.162478012848	1.1192078704	-0.246779	0.57305	0.836292		CHCHD2	coiled-coil-helix-coiled-coil-helix domain-containing protein 2//coiled-coil-helix-coiled-coil-helix domain-containing protein 2 precursor isoform 1//coiled-coil-helix-coiled-coil-helix domain-containing protein 2 precursor isoform 2	-//The protein encoded by this gene belongs to a class of eukaryotic CX(9)C proteins characterized by four cysteine residues spaced ten amino acids apart from one another. These residues form disulfide linkages that define a CHCH fold. In response to stress, the protein translocates from the mitochondrial intermembrane space to the nucleus where it binds to a highly conserved 13 nucleotide oxygen…	0.492521582337	1.40690174985	0.64628	0.14495	0.380521		ACACA	acetyl-CoA carboxylase//acetyl-CoA carboxylase 1//acetyl-CoA carboxylase 1 isoform 1//acetyl-CoA carboxylase 1 isoform 2//acetyl-CoA carboxylase 1 isoform 3//acetyl-CoA carboxylase 1 isoform 4//acetyl-CoA carboxylase 1 precursor	-//Acetyl-CoA carboxylase (ACC) is a complex multifunctional enzyme system. ACC is a biotin-containing enzyme which catalyzes the carboxylation of acetyl-CoA to malonyl-CoA, the rate-limiting step in fatty acid synthesis. There are two ACC forms, alpha and beta, encoded by two different genes. ACC-alpha is highly enriched in lipogenic tissues. The enzyme is under long term control at the transcri…	-0.0499999202385	1.03526486661	-0.0767054	0.8627	0.968651		INSM2	insulinoma-associated protein 2	-	-0.444232914503	1.36059049389	-0.256401	0.5894	0.846925
LDHA	-//L-lactate dehydrogenase A chain//L-lactate dehydrogenase A chain isoform 1//L-lactate dehydrogenase A chain isoform 2//L-lactate dehydrogenase A chain isoform 3//L-lactate dehydrogenase A chain isoform 4//L-lactate dehydrogenase A chain isoform 5//lactate dehydrogenase A	-//The protein encoded by this gene catalyzes the conversion of L-lactate and NAD to pyruvate and NADH in the final step of anaerobic glycolysis. The protein is found predominantly in muscle tissue and belongs to the lactate dehydrogenase family. Mutations in this gene have been linked to exertional myoglobinuria. Multiple transcript variants encoding different isoforms have been found for this g…	-0.927811666277	1.90238819301	-1.39108	0.00245	0.0180078		OGDHL	2-oxoglutarate dehydrogenase-like, mitochondrial//2-oxoglutarate dehydrogenase-like, mitochondrial isoform a//2-oxoglutarate dehydrogenase-like, mitochondrial isoform b//2-oxoglutarate dehydrogenase-like, mitochondrial isoform c	-	0.034045274258	1.02387903101	0.0304338	0.9504	0.989646		CHCHD3	-//MICOS complex subunit MIC19//MICOS complex subunit MIC19 isoform 1//MICOS complex subunit MIC19 isoform 2//MICOS complex subunit MIC19 isoform 3	-//The protein encoded by this gene is an inner mitochondrial membrane scaffold protein. Absence of the encoded protein affects the structural integrity of mitochondrial cristae and leads to reductions in ATP production, cell growth, and oxygen consumption. This protein is part of the mitochondrial contact site and cristae organizing system (MICOS). Several transcript variants encoding different …	0.281038555085	1.21506926341	0.427358	0.3228	0.61213		ACACB	acetyl-CoA carboxylase 2//acetyl-CoA carboxylase 2 precursor	-//Acetyl-CoA carboxylase (ACC) is a complex multifunctional enzyme system. ACC is a biotin-containing enzyme which catalyzes the carboxylation of acetyl-CoA to malonyl-CoA, the rate-limiting step in fatty acid synthesis. ACC-beta is thought to control fatty acid oxidation by means of the ability of malonyl-CoA to inhibit carnitine-palmitoyl-CoA transferase I, the rate-limiting step in fatty acid…	-0.282658187659	1.2164341193	-0.313692	0.4741	0.761523		INSR	insulin receptor isoform Long preproprotein//insulin receptor isoform Short preproprotein	This gene encodes a member of the receptor tyrosine kinase family of proteins. The encoded preproprotein is proteolytically processed to generate alpha and beta subunits that form a heterotetrameric receptor. Binding of insulin or other ligands to this receptor activates the insulin signaling pathway, which regulates glucose uptake and release, as well as the synthesis and storage of carbohydrate…	0.0983987891527	1.07058458807	0.141699	0.749	0.930393
LDHAL6A	L-lactate dehydrogenase A-like 6A	-	-0.167964691012	1.12347240647	0.0	1	1		PC	polycomb//pyruvate carboxylase, mitochondrial//pyruvate carboxylase, mitochondrial precursor	-//This gene encodes pyruvate carboxylase, which requires biotin and ATP to catalyse the carboxylation of pyruvate to oxaloacetate. The active enzyme is a homotetramer arranged in a tetrahedron which is located exclusively in the mitochondrial matrix. Pyruvate carboxylase is involved in gluconeogenesis, lipogenesis, insulin secretion and synthesis of the neurotransmitter glutamate. Mutations in t…	0.00786891376671	1.00546921725	0.00744143	0.9882	0.997474		CHCHD4	mitochondrial intermembrane space import and assembly protein 40//mitochondrial intermembrane space import and assembly protein 40 isoform 1//mitochondrial intermembrane space import and assembly protein 40 isoform 2	-//CHCHD4, a component of human mitochondria, belongs to a protein family whose members share 6 highly conserved cysteine residues constituting a -CXC-CX(9)C-CX(9)C- motif in the C terminus (Hofmann et al., 2005 [PubMed 16185709]).[supplied by OMIM, Mar 2008].	0.151060461523	1.1103853675	0.1391	0.7618	0.935411		ACAD10	acyl-CoA dehydrogenase family member 10//acyl-CoA dehydrogenase family member 10 isoform a//acyl-CoA dehydrogenase family member 10 isoform b	-//This gene encodes a member of the acyl-CoA dehydrogenase family of enzymes (ACADs), which participate in the beta-oxidation of fatty acids in mitochondria. The encoded enzyme contains a hydrolase domain at the N-terminal portion, a serine/threonine protein kinase catlytic domain in the central region, and a conserved ACAD domain at the C-terminus. Several alternatively spliced transcript varia…	-0.127903957368	1.09270499347	-0.165954	0.71965	0.917692		INSRR	insulin receptor-related protein precursor	-	-5.33771455846	40.4400971643	0.0	1	1
LDHAL6B	L-lactate dehydrogenase A-like 6B	-	-0.445187892404	1.36149142163	0.0	1	1		PDK1	-//3'-phosphoinositide-dependent protein kinase 1//[Pyruvate dehydrogenase (acetyl-transferring)] kinase isozyme 1, mitochondrial//[Pyruvate dehydrogenase (acetyl-transferring)] kinase isozyme 1, mitochondrial isoform 1 precursor//[Pyruvate dehydrogenase (acetyl-transferring)] kinase isozyme 1, mitochondrial isoform 2 precursor//pyruvate dehydrogenase kinase, isozyme 1	-//Pyruvate dehydrogenase (PDH) is a mitochondrial multienzyme complex that catalyzes the oxidative decarboxylation of pyruvate and is one of the major enzymes responsible for the regulation of homeostasis of carbohydrate fuels in mammals. The enzymatic activity is regulated by a phosphorylation/dephosphorylation cycle. Phosphorylation of PDH by a specific pyruvate dehydrogenase kinase (PDK) resu…	-0.0105286501842	1.00732459879	-0.0128219	0.97965	0.995703		CHCHD5	coiled-coil-helix-coiled-coil-helix domain-containing protein 5//coiled-coil-helix-coiled-coil-helix domain-containing protein 5 isoform a//coiled-coil-helix-coiled-coil-helix domain-containing protein 5 isoform b	-	0.16589972578	1.12186550279	0.152397	0.73825	0.925974		ACAD11	-//acyl-CoA dehydrogenase family member 11	-//This gene encodes an acyl-CoA dehydrogenase enzyme with a preference for carbon chain lengths between 20 and 26. Naturally occurring read-through transcription occurs between the upstream gene NPHP3 (nephronophthisis 3 (adolescent)) and this gene. [provided by RefSeq, Aug 2015].	-0.0790434422939	1.0563174326	-0.0563904	0.9018	0.978699		IRS1	insulin receptor substrate 1	-//This gene encodes a protein which is phosphorylated by insulin receptor tyrosine kinase. Mutations in this gene are associated with type II diabetes and susceptibility to insulin resistance. [provided by RefSeq, Nov 2009]. Sequence Note: This RefSeq record was created from transcript and genomic sequence data because no single transcript was available for the full length of the gene. The exten…	-0.447915398267	1.36406784161	-0.544941	0.2232	0.497315
LDHB	L-lactate dehydrogenase B chain//L-lactate dehydrogenase B chain isoform LDHB//L-lactate dehydrogenase B chain isoform LDHBx//lactate dehydrogenase B	-//This gene encodes the B subunit of lactate dehydrogenase enzyme, which catalyzes the interconversion of pyruvate and lactate with concomitant interconversion of NADH and NAD+ in a post-glycolysis process. Alternatively spliced transcript variants have been found for this gene. Recent studies have shown that a C-terminally extended isoform is produced by use of an alternative in-frame translati…	0.13863051894	1.10085962661	0.186135	0.66805	0.892921		PDK2	pyruvate dehydrogenase kinase, isozyme 2//pyruvate dehydrogenase kinase, isozyme 2 isoform 1//pyruvate dehydrogenase kinase, isozyme 2 isoform 1 precursor//pyruvate dehydrogenase kinase, isozyme 2 isoform 2//pyruvate dehydrogenase kinase, isozyme 2 isoform 3 precursor	-//This gene encodes a member of the pyruvate dehydrogenase kinase family. The encoded protein phosphorylates pyruvate dehydrogenase, down-regulating the activity of the mitochondrial pyruvate dehydrogenase complex. Overexpression of this gene may play a role in both cancer and diabetes. Alternatively spliced transcript variants encoding multiple isoforms have been observed for this gene. [provid…	-0.0293762276967	1.02057077019	-0.0295917	0.94165	0.987782		CHCHD6	MICOS complex subunit MIC25//MICOS complex subunit MIC25 isoform 1//MICOS complex subunit MIC25 isoform 2	-	0.365500207232	1.28832823768	0.424069	0.3145	0.602546		ACAD8	isobutyryl-CoA dehydrogenase, mitochondrial//isobutyryl-CoA dehydrogenase, mitochondrial precursor	-//This gene encodes a member of the acyl-CoA dehydrogenase family of enzymes that catalyze the dehydrogenation of acyl-CoA derivatives in the metabolism of fatty acids or branch chained amino acids. The encoded protein is a mitochondrial enzyme that functions in catabolism of the branched-chain amino acid valine. Defects in this gene are the cause of isobutyryl-CoA dehydrogenase deficiency.[prov…	-0.179679111047	1.13263193358	-0.224791	0.6217	0.866919		IRS2	insulin receptor substrate 2	This gene encodes the insulin receptor substrate 2, a cytoplasmic signaling molecule that mediates effects of insulin, insulin-like growth factor 1, and other cytokines by acting as a molecular adaptor between diverse receptor tyrosine kinases and downstream effectors. The product of this gene is phosphorylated by the insulin receptor tyrosine kinase upon receptor stimulation, as well as by an in…	-1.06716537742	2.09531242796	-1.45097	0.0006	0.00581566
LDHC	L-lactate dehydrogenase C chain//L-lactate dehydrogenase C chain isoform 1//L-lactate dehydrogenase C chain isoform 2//L-lactate dehydrogenase C chain isoform 3//L-lactate dehydrogenase C chain isoform 4	-//Lactate dehydrogenase C catalyzes the conversion of L-lactate and NAD to pyruvate and NADH in the final step of anaerobic glycolysis. LDHC is testis-specific and belongs to the lactate dehydrogenase family. Two transcript variants have been detected which differ in the 5' untranslated region. [provided by RefSeq, Jul 2008].	nan	nan	0.0	1	1		PDK3	mitochondrial pyruvate dehydrogenase E1alpha-kinase 3//pyruvate dehydrogenase kinase, isozyme 3//pyruvate dehydrogenase kinase, isozyme 3 isoform 1 precursor//pyruvate dehydrogenase kinase, isozyme 3 isoform 2 precursor	-//The pyruvate dehydrogenase (PDH) complex is a nuclear-encoded mitochondrial multienzyme complex that catalyzes the overall conversion of pyruvate to acetyl-CoA and CO(2). It provides the primary link between glycolysis and the tricarboxylic acid (TCA) cycle, and thus is one of the major enzymes responsible for the regulation of glucose metabolism. The enzymatic activity of PDH is regulated by …	0.0812489838042	1.05793352859	0.0929023	0.7999	0.949442		CHCHD7	-//coiled-coil-helix-coiled-coil-helix domain-containing protein 7//coiled-coil-helix-coiled-coil-helix domain-containing protein 7 isoform a//coiled-coil-helix-coiled-coil-helix domain-containing protein 7 isoform b//coiled-coil-helix-coiled-coil-helix domain-containing protein 7 isoform c//coiled-coil-helix-coiled-coil-helix domain-containing protein 7 isoform d//coiled-coil-helix-coiled-coil-h…	-	0.557127551979	1.47133682437	0.640815	0.2094	0.479328		ACAD9	-//acyl-CoA dehydrogenase family member 9, mitochondrial	-//This gene encodes a member of the acyl-CoA dehydrogenase family. Members of this family of proteins localize to the mitochondria and catalyze the rate-limiting step in the beta-oxidation of fatty acyl-CoA. The encoded protein is specifically active toward palmitoyl-CoA and long-chain unsaturated substrates. Mutations in this gene cause acyl-CoA dehydrogenase family member type 9 deficiency. Al…	-0.0543017016718	1.03835639273	-0.0770757	0.86195	0.968444		IRS4	Irs4p//insulin receptor substrate 4	-//IRS4 encodes the insulin receptor substrate 4, a cytoplasmic protein that contains many potential tyrosine and serine/threonine phosphorylation sites. Tyrosine-phosphorylated IRS4 protein has been shown to associate with cytoplasmic signalling molecules that contain SH2 domains. The IRS4 protein is phosphorylated by the insulin receptor tyrosine kinase upon receptor stimulation.. [provided by …	-3.41357161585	10.6558340594	-1.7728	0.26085	0.538876
LDHD	probable D-lactate dehydrogenase, mitochondrial//probable D-lactate dehydrogenase, mitochondrial isoform 1 precursor//probable D-lactate dehydrogenase, mitochondrial isoform 2 precursor	-//The protein encoded by this gene belongs to the D-isomer specific 2-hydroxyacid dehydrogenase family. The similar protein in yeast has both D-lactate and D-glycerate dehydrogenase activities. Alternative splicing occurs at this locus and two transcript variants encoding distinct isoforms have been identified. [provided by RefSeq, Jul 2008].	-0.792309641093	1.73184479155	-0.404901	0.38195	0.676119		PDK4	pyruvate dehydrogenase kinase 4//pyruvate dehydrogenase kinase, isozyme 4	-//This gene is a member of the PDK/BCKDK protein kinase family and encodes a mitochondrial protein with a histidine kinase domain. This protein is located in the matrix of the mitrochondria and inhibits the pyruvate dehydrogenase complex by phosphorylating one of its subunits, thereby contributing to the regulation of glucose metabolism. Expression of this gene is regulated by glucocorticoids, r…	0.0198648918278	1.01386452708	0.0	1	1		COQ10A	coenzyme Q-binding protein COQ10 homolog A, mitochondrial//coenzyme Q-binding protein COQ10 homolog A, mitochondrial isoform a//coenzyme Q-binding protein COQ10 homolog A, mitochondrial isoform b	-	-0.0451660992918	1.03180196512	-0.0446436	0.926	0.984238		ACADL	long-chain specific acyl-CoA dehydrogenase, mitochondrial//long-chain specific acyl-CoA dehydrogenase, mitochondrial precursor	-//The protein encoded by this gene belongs to the acyl-CoA dehydrogenase family, which is a family of mitochondrial flavoenzymes involved in fatty acid and branched chain amino-acid metabolism. This protein is one of the four enzymes that catalyze the initial step of mitochondrial beta-oxidation of straight-chain fatty acid. Defects in this gene are the cause of long-chain acyl-CoA dehydrogenase…	-1.38333106238	2.60870003317	-0.727799	0.105	0.306537		ODC1	mitochondrial 2-oxodicarboxylate carrier//ornithine decarboxylase//ornithine decarboxylase isoform 1//ornithine decarboxylase isoform 2	-//This gene encodes the rate-limiting enzyme of the polyamine biosynthesis pathway which catalyzes ornithine to putrescine. The activity level for the enzyme varies in response to growth-promoting stimuli and exhibits a high turnover rate in comparison to other mammalian proteins. Originally localized to both chromosomes 2 and 7, the gene encoding this enzyme has been determined to be located on…	0.606853274615	1.52293384597	0.861666	0.05115	0.183855
PCK1	phosphoenolpyruvate carboxykinase PCK1//phosphoenolpyruvate carboxykinase [ATP]//phosphoenolpyruvate carboxykinase, cytosolic [GTP]	-//This gene is a main control point for the regulation of gluconeogenesis. The cytosolic enzyme encoded by this gene, along with GTP, catalyzes the formation of phosphoenolpyruvate from oxaloacetate, with the release of carbon dioxide and GDP. The expression of this gene can be regulated by insulin, glucocorticoids, glucagon, cAMP, and diet. Defects in this gene are a cause of cytosolic phosphoe…	-inf	inf	0.0	1	1		PDPR	p53 and DNA damage-regulated protein 1	-	0.1450042128	1.10573388216	0.213436	0.62305	0.867752		COQ10B	coenzyme Q-binding protein COQ10 homolog B, mitochondrial//coenzyme Q-binding protein COQ10 homolog B, mitochondrial isoform 1 precursor//coenzyme Q-binding protein COQ10 homolog B, mitochondrial isoform 2//coenzyme Q-binding protein COQ10 homolog B, mitochondrial isoform 3//coenzyme Q-binding protein COQ10 homolog B, mitochondrial isoform 4//coenzyme Q-binding protein COQ10 homolog B, mitochondr…	-	-0.29484025004	1.22674913151	-0.347571	0.42055	0.713954		ACADM	medium-chain specific acyl-CoA dehydrogenase, mitochondrial isoform a precursor//medium-chain specific acyl-CoA dehydrogenase, mitochondrial isoform b precursor//medium-chain specific acyl-CoA dehydrogenase, mitochondrial isoform c//medium-chain specific acyl-CoA dehydrogenase, mitochondrial isoform d precursor//medium-chain specific acyl-CoA dehydrogenase, mitochondrial isoform e//medium-chain s…	-//This gene encodes the medium-chain specific (C4 to C12 straight chain) acyl-Coenzyme A dehydrogenase. The homotetramer enzyme catalyzes the initial step of the mitochondrial fatty acid beta-oxidation pathway. Defects in this gene cause medium-chain acyl-CoA dehydrogenase deficiency, a disease characterized by hepatic dysfunction, fasting hypoglycemia, and encephalopathy, which can result in in…	0.163794191583	1.12022939588	0.230357	0.6198	0.865795		OTC	ornithine carbamoyltransferase//ornithine carbamoyltransferase, mitochondrial//ornithine carbamoyltransferase, mitochondrial precursor	-//This nuclear gene encodes a mitochondrial matrix enzyme. Missense, nonsense, and frameshift mutations in this enzyme lead to ornithine transcarbamylase deficiency, which causes hyperammonemia. Since the gene for this enzyme maps close to that for Duchenne muscular dystrophy, it may play a role in that disease also. [provided by RefSeq, Jul 2008]. Publication Note: This RefSeq record includes a…	inf	inf	0.0	1	1
PCK2	phosphoenolpyruvate carboxykinase 2//phosphoenolpyruvate carboxykinase [GTP], mitochondrial//phosphoenolpyruvate carboxykinase [GTP], mitochondrial isoform 1 precursor//phosphoenolpyruvate carboxykinase [GTP], mitochondrial isoform 2 precursor//phosphoenolpyruvate carboxykinase [GTP], mitochondrial isoform 3//phosphoenolpyruvate carboxykinase [GTP], mitochondrial precursor	-//This gene encodes a mitochondrial enzyme that catalyzes the conversion of oxaloacetate to phosphoenolpyruvate in the presence of guanosine triphosphate (GTP). A cytosolic form of this protein is encoded by a different gene and is the key enzyme of gluconeogenesis in the liver. Alternatively spliced transcript variants have been described. [provided by RefSeq, Apr 2014].	0.325440646089	1.25304710161	0.330367	0.45805	0.747806		SDHA	succinate dehydrogenase [ubiquinone] flavoprotein subunit, mitochondrial//succinate dehydrogenase [ubiquinone] flavoprotein subunit, mitochondrial isoform 1//succinate dehydrogenase [ubiquinone] flavoprotein subunit, mitochondrial isoform 2//succinate dehydrogenase [ubiquinone] flavoprotein subunit, mitochondrial precursor	-//This gene encodes a major catalytic subunit of succinate-ubiquinone oxidoreductase, a complex of the mitochondrial respiratory chain. The complex is composed of four nuclear-encoded subunits and is localized in the mitochondrial inner membrane. Mutations in this gene have been associated with a form of mitochondrial respiratory chain deficiency known as Leigh Syndrome. A pseudogene has been id…	0.12533111466	1.09075804512	0.19895	0.66405	0.890815		COQ2	4-hydroxybenzoate octaprenyltransferase//4-hydroxybenzoate polyprenyltransferase, mitochondrial//4-hydroxybenzoate polyprenyltransferase, mitochondrial precursor	-//This gene encodes an enzyme that functions in the final steps in the biosynthesis of CoQ (ubiquinone), a redox carrier in the mitochondrial respiratory chain and a lipid-soluble antioxidant. This enzyme, which is part of the coenzyme Q10 pathway, catalyzes the prenylation of parahydroxybenzoate with an all-trans polyprenyl group. Mutations in this gene cause coenzyme Q10 deficiency, a mitochon…	0.0619729717495	1.04389237038	0.0611825	0.89105	0.976027		ACADS	short-chain specific acyl-CoA dehydrogenase, mitochondrial//short-chain specific acyl-CoA dehydrogenase, mitochondrial isoform 1 precursor//short-chain specific acyl-CoA dehydrogenase, mitochondrial isoform 2 precursor//short-chain specific acyl-CoA dehydrogenase, mitochondrial precursor	-//This gene encodes a tetrameric mitochondrial flavoprotein, which is a member of the acyl-CoA dehydrogenase family. This enzyme catalyzes the initial step of the mitochondrial fatty acid beta-oxidation pathway. Mutations in this gene have been associated with short-chain acyl-CoA dehydrogenase (SCAD) deficiency. Alternative splicing results in two variants which encode different isoforms. [prov…	-0.374356175819	1.29626094977	-0.276078	0.54155	0.814245		SLC2A1	solute carrier family 2, facilitated glucose transporter member 1	-//This gene encodes a major glucose transporter in the mammalian blood-brain barrier. The encoded protein is found primarily in the cell membrane and on the cell surface, where it can also function as a receptor for human T-cell leukemia virus (HTLV) I and II. Mutations in this gene have been found in a family with paroxysmal exertion-induced dyskinesia. [provided by RefSeq, Apr 2013]. Publicati…	1.04422798333	2.06226250294	1.36926	0.0025	0.0182969
PDHA1	pyruvate dehydrogenase E1 component subunit alpha, somatic form, mitochondrial//pyruvate dehydrogenase E1 component subunit alpha, somatic form, mitochondrial isoform 1 precursor//pyruvate dehydrogenase E1 component subunit alpha, somatic form, mitochondrial isoform 2 precursor//pyruvate dehydrogenase E1 component subunit alpha, somatic form, mitochondrial isoform 3 precursor//pyruvate dehydrogen…	-//The pyruvate dehydrogenase (PDH) complex is a nuclear-encoded mitochondrial multienzyme complex that catalyzes the overall conversion of pyruvate to acetyl-CoA and CO(2), and provides the primary link between glycolysis and the tricarboxylic acid (TCA) cycle. The PDH complex is composed of multiple copies of three enzymatic components: pyruvate dehydrogenase (E1), dihydrolipoamide acetyltransf…	0.0978793674507	1.07019920879	0.141328	0.7536	0.932296		SDHAF1	succinate dehydrogenase assembly factor 1, mitochondrial	-//The succinate dehydrogenase (SDH) complex (or complex II) of the mitochondrial respiratory chain is composed of 4 individual subunits. The protein encoded by this gene resides in the mitochondria, and is essential for SDH assembly, but does not physically associate with the complex in vivo. Mutations in this gene are associated with SDH-defective infantile leukoencephalopathy (mitochondrial co…	-0.0234411414815	1.01638088034	-0.0203936	0.9638	0.992434		COQ3	Hexaprenyldihydroxybenzoate methyltransferase//hexaprenyldihydroxybenzoate methyltransferase//ubiquinone biosynthesis O-methyltransferase, mitochondrial	-//Ubiquinone, also known as coenzyme Q, or Q, is a critical component of the electron transport pathways of both eukaryotes and prokaryotes (Jonassen and Clarke, 2000 [PubMed 10777520]). This lipid consists of a hydrophobic isoprenoid tail and a quinone head group. The tail varies in length depending on the organism, but its purpose is to anchor coenzyme Q to the membrane. The quinone head group…	0.00177315515745	1.0012298131	0.00153911	0.99755	0.999371		ACADSB	short/branched chain specific acyl-CoA dehydrogenase, mitochondrial//short/branched chain specific acyl-CoA dehydrogenase, mitochondrial isoform 1 precursor//short/branched chain specific acyl-CoA dehydrogenase, mitochondrial isoform 2	-//Short/branched chain acyl-CoA dehydrogenase(ACADSB) is a member of the acyl-CoA dehydrogenase family of enzymes that catalyze the dehydrogenation of acyl-CoA derivatives in the metabolism of fatty acids or branch chained amino acids. Substrate specificity is the primary characteristic used to define members of this gene family. The ACADSB gene product has the greatest activity towards the shor…	0.217853638671	1.16300204907	0.266521	0.547	0.818201		SLC2A1-AS1	-	-	0.0405877773907	1.02853278227	0.00424066	0.9768	0.99503
PDHA2	pyruvate dehydrogenase E1 component subunit alpha, testis-specific form, mitochondrial//pyruvate dehydrogenase E1 component subunit alpha, testis-specific form, mitochondrial precursor	-	nan	nan	0.0	1	1		SDHAF2	succinate dehydrogenase assembly factor 2, mitochondrial//succinate dehydrogenase assembly factor 2, mitochondrial isoform 1//succinate dehydrogenase assembly factor 2, mitochondrial isoform 2//succinate dehydrogenase assembly factor 2, mitochondrial precursor	-//This gene encodes a mitochondrial protein needed for the flavination of a succinate dehydrogenase complex subunit required for activity of the complex. Mutations in this gene are associated with paraganglioma.[provided by RefSeq, Jul 2010]. Publication Note: This RefSeq record includes a subset of the publications that are available for this gene. Please see the Gene record to access additiona…	-0.169929572773	1.12500356469	-0.214105	0.6187	0.865126		COQ4	ubiquinone biosynthesis protein COQ4//ubiquinone biosynthesis protein COQ4 homolog, mitochondrial//ubiquinone biosynthesis protein COQ4 homolog, mitochondrial isoform 1 precursor//ubiquinone biosynthesis protein COQ4 homolog, mitochondrial isoform 2 precursor	-//This gene encodes a component of the coenzyme Q biosynthesis pathway. Coenzyme Q, an essential component of the electron transport chain, shuttles electrons between complexes I or II to complex III of the mitochondrial transport chain. This protein appears to play a structural role in stabilizing a complex that contains most of the coenzyme Q biosynthesis enzymes. Mutations in this gene are as…	0.137684664442	1.10013812155	0.157645	0.73	0.92232		ACADVL	very long-chain specific acyl-CoA dehydrogenase, mitochondrial isoform 1 precursor//very long-chain specific acyl-CoA dehydrogenase, mitochondrial isoform 2 precursor//very long-chain specific acyl-CoA dehydrogenase, mitochondrial isoform 3//very long-chain specific acyl-CoA dehydrogenase, mitochondrial isoform 4//very long-chain specific acyl-CoA dehydrogenase, mitochondrial precursor	-//The protein encoded by this gene is targeted to the inner mitochondrial membrane where it catalyzes the first step of the mitochondrial fatty acid beta-oxidation pathway. This acyl-Coenzyme A dehydrogenase is specific to long-chain and very-long-chain fatty acids. A deficiency in this gene product reduces myocardial fatty acid beta-oxidation and is associated with cardiomyopathy. Alternative s…	-0.357242553298	1.28097520736	-0.454899	0.3385	0.629918		SLC2A10	solute carrier family 2, facilitated glucose transporter member 10	-//This gene encodes a member of the class III facilitative glucose transporter family. The encoded protein plays a role in regulation of glucose homeostasis. Mutations in this gene have been associated with arterial tortuosity syndrome.[provided by RefSeq, Dec 2009]. Publication Note: This RefSeq record includes a subset of the publications that are available for this gene. Please see the Gene r…	-1.0157978715	2.02202084703	-1.22316	0.0054	0.0335189
PDHB	-//pyruvate dehydrogenase E1 component subunit beta, mitochondrial//pyruvate dehydrogenase E1 component subunit beta, mitochondrial isoform 1 precursor//pyruvate dehydrogenase E1 component subunit beta, mitochondrial isoform 2 precursor//pyruvate dehydrogenase E1 component subunit beta, mitochondrial isoform 3//pyruvate dehydrogenase E1 component subunit beta, mitochondrial precursor	-//The pyruvate dehydrogenase (PDH) complex is a nuclear-encoded mitochondrial multienzyme complex that catalyzes the overall conversion of pyruvate to acetyl-CoA and carbon dioxide, and provides the primary link between glycolysis and the tricarboxylic acid (TCA) cycle. The PDH complex is composed of multiple copies of three enzymatic components: pyruvate dehydrogenase (E1), dihydrolipoamide ace…	-0.359089011312	1.28261573507	-0.541816	0.2324	0.508916		SDHAF3	succinate dehydrogenase assembly factor 3, mitochondrial precursor	-	0.182220555578	1.13462893089	0.167638	0.6885	0.903223		COQ5	2-hexaprenyl-6-methoxy-1,4-benzoquinone methyltransferase//2-methoxy-6-polyprenyl-1,4-benzoquinol methylase, mitochondrial precursor	-	0.325042021552	1.25270092566	0.443179	0.3114	0.598936		ACAN	aggrecan core protein isoform 1 precursor//aggrecan core protein isoform 2 precursor//aggrecan core protein precursor	-//This gene is a member of the aggrecan/versican proteoglycan family. The encoded protein is an integral part of the extracellular matrix in cartilagenous tissue and it withstands compression in cartilage. Mutations in this gene may be involved in skeletal dysplasia and spinal degeneration. Multiple alternatively spliced transcript variants that encode different protein isoforms have been observ…	-0.70231397252	1.62711246487	0.0	1	1		SLC2A11	-//solute carrier family 2, facilitated glucose transporter member 11//solute carrier family 2, facilitated glucose transporter member 11 isoform a//solute carrier family 2, facilitated glucose transporter member 11 isoform b//solute carrier family 2, facilitated glucose transporter member 11 isoform c//solute carrier family 2, facilitated glucose transporter member 11 isoform d	-//This gene belongs to a family of proteins that mediate the transport of sugars across the cell membrane. The encoded protein transports glucose and fructose. Alternative splicing results in multiple transcript variants. [provided by RefSeq, Sep 2013].	0.157506956185	1.11535808141	0.131258	0.8167	0.955042
PDHX	pyruvate dehydrogenase protein X component precursor//pyruvate dehydrogenase protein X component, mitochondrial//pyruvate dehydrogenase protein X component, mitochondrial isoform 1 precursor//pyruvate dehydrogenase protein X component, mitochondrial isoform 2//pyruvate dehydrogenase protein X component, mitochondrial isoform 3 precursor	-//The pyruvate dehydrogenase (PDH) complex is located in the mitochondrial matrix and catalyzes the conversion of pyruvate to acetyl coenzyme A. The PDH complex thereby links glycolysis to Krebs cycle. The PDH complex contains three catalytic subunits, E1, E2, and E3, two regulatory subunits, E1 kinase and E1 phosphatase, and a non-catalytic subunit, E3 binding protein (E3BP). This gene encodes …	0.105143078549	1.07560105736	0.134497	0.7607	0.935033		SDHAF4	succinate dehydrogenase assembly factor 4, mitochondrial//succinate dehydrogenase assembly factor 4, mitochondrial precursor	-	-0.079333442719	1.05652978746	-0.0570652	0.8989	0.977986		COQ6	putative N,N-dimethylaniline monooxygenase COQ6//ubiquinone biosynthesis monooxygenase COQ6, mitochondrial//ubiquinone biosynthesis monooxygenase COQ6, mitochondrial isoform a//ubiquinone biosynthesis monooxygenase COQ6, mitochondrial isoform b	-//The protein encoded by this gene belongs to the ubiH/COQ6 family. It is an evolutionarily conserved monooxygenase required for the biosynthesis of coenzyme Q10 (or ubiquinone), which is an essential component of the mitochondrial electron transport chain, and one of the most potent lipophilic antioxidants implicated in the protection of cell damage by reactive oxygen species. Knockdown of this…	-0.356126107951	1.27998429414	-0.274219	0.54725	0.818357		ACAP1	arf-GAP with coiled-coil, ANK repeat and PH domain-containing protein 1	-	-0.000988954521589	1.00068572604	0.0	1	1		SLC2A12	solute carrier family 2, facilitated glucose transporter member 12	-//SLC2A12 belongs to a family of transporters that catalyze the uptake of sugars through facilitated diffusion (Rogers et al., 2002). This family of transporters show conservation of 12 transmembrane helices as well as functionally significant amino acid residues (Joost and Thorens, 2001 [PubMed 11780753]).[supplied by OMIM, Mar 2008]. Publication Note: This RefSeq record includes a subset of th…	0.553905665103	1.46805463979	0.674694	0.13085	0.355595
PFKFB1	-//6-phosphofructo-2-kinase/fructose-2, 6-bisphosphatase 1//6-phosphofructo-2-kinase/fructose-2, 6-bisphosphatase 1 isoform 1//6-phosphofructo-2-kinase/fructose-2, 6-bisphosphatase 1 isoform 2//6-phosphofructo-2-kinase/fructose-2, 6-bisphosphatase 1 isoform 3	-//This gene encodes a member of the family of bifunctional 6-phosphofructo-2-kinase:fructose-2,6-biphosphatase enzymes. The enzyme forms a homodimer that catalyzes both the synthesis and degradation of fructose-2,6-biphosphate using independent catalytic domains. Fructose-2,6-biphosphate is an activator of the glycolysis pathway and an inhibitor of the gluconeogenesis pathway. Consequently, regu…	-0.125605050518	1.0909651756	0.0	1	1		SDHAP1	-	-	0.312930840501	1.24222873075	0.294317	0.5168	0.79576		COQ7	5-demethoxyubiquinone hydroxylase, mitochondrial//5-demethoxyubiquinone hydroxylase, mitochondrial isoform 1//5-demethoxyubiquinone hydroxylase, mitochondrial isoform 1 precursor//5-demethoxyubiquinone hydroxylase, mitochondrial isoform 2//COQ7	-//The protein encoded by this gene is similar to a mitochondrial di-iron containing hydroxylase in Saccharomyces cerevisiae that is involved with ubiquinone biosynthesis. Mutations in the yeast gene lead to slower development and longer life span. Alternatively spliced transcript variants have been found for this gene. [provided by RefSeq, Jul 2010].	-0.108523723686	1.07812445216	-0.128328	0.7738	0.940063		ACAP2	arf-GAP with coiled-coil, ANK repeat and PH domain-containing protein 2	-	-0.318584142715	1.2471060414	-0.5095	0.24165	0.519758		SLC2A13	proton myo-inositol cotransporter	-	-0.62869557176	1.54616637839	-0.746928	0.0937	0.283331
PFKFB2	6-phosphofructo-2-kinase/fructose-2, 6-bisphosphatase 2//6-phosphofructo-2-kinase/fructose-2, 6-bisphosphatase 2 isoform a//6-phosphofructo-2-kinase/fructose-2, 6-bisphosphatase 2 isoform b	-//The protein encoded by this gene is involved in both the synthesis and degradation of fructose-2,6-bisphosphate, a regulatory molecule that controls glycolysis in eukaryotes. The encoded protein has a 6-phosphofructo-2-kinase activity that catalyzes the synthesis of fructose-2,6-bisphosphate, and a fructose-2,6-biphosphatase activity that catalyzes the degradation of fructose-2,6-bisphosphate.…	-0.619844668327	1.53670971836	-0.717057	0.12655	0.347719		SDHAP2	-	-	0.272804059379	1.20815374601	0.268393	0.55925	0.826901		COQ9	ubiquinone biosynthesis protein COQ9//ubiquinone biosynthesis protein COQ9, mitochondrial//ubiquinone biosynthesis protein COQ9, mitochondrial precursor	-//This locus represents a mitochondrial ubiquinone biosynthesis gene. The encoded protein is likely necessary for biosynthesis of coenzyme Q10, as mutations at this locus have been associated with autosomal-recessive neonatal-onset primary coenzyme Q10 deficiency.[provided by RefSeq, Sep 2010]. ##Evidence-Data-START## Transcript exon combination :: AF161444.1, BC064946.1 [ECO:0000332] RNAseq int…	-0.168251453741	1.1236957399	-0.144503	0.74625	0.929308		ACAP3	arf-GAP with coiled-coil, ANK repeat and PH domain-containing protein 3	-	-0.147013518567	1.10727496	-0.210043	0.65365	0.885177		SLC2A14	solute carrier family 2, facilitated glucose transporter member 14 isoform a//solute carrier family 2, facilitated glucose transporter member 14 isoform b//solute carrier family 2, facilitated glucose transporter member 14 isoform c//solute carrier family 2, facilitated glucose transporter member 14 isoform d	Members of the glucose transporter (GLUT) family, including SLC2A14, are highly conserved integral membrane proteins that transport hexoses such as glucose and fructose into all mammalian cells. GLUTs show tissue and cell-type specific expression (Wu and Freeze, 2002 [PubMed 12504846]).[supplied by OMIM, Mar 2008].	1.14949460302	2.21836168376	0.688766	0.2962	0.580997
PFKFB3	-//6-phosphofructo-2-kinase/fructose-2, 6-bisphosphatase 3//6-phosphofructo-2-kinase/fructose-2, 6-bisphosphatase 3 isoform 1//6-phosphofructo-2-kinase/fructose-2, 6-bisphosphatase 3 isoform 2//6-phosphofructo-2-kinase/fructose-2, 6-bisphosphatase 3 isoform 3//6-phosphofructo-2-kinase/fructose-2, 6-bisphosphatase 3 isoform 4//6-phosphofructo-2-kinase/fructose-2, 6-bisphosphatase 3 isoform 5//6-ph…	-//The protein encoded by this gene belongs to a family of bifunctional proteins that are involved in both the synthesis and degradation of fructose-2,6-bisphosphate, a regulatory molecule that controls glycolysis in eukaryotes. The encoded protein has a 6-phosphofructo-2-kinase activity that catalyzes the synthesis of fructose-2,6-bisphosphate (F2,6BP), and a fructose-2,6-biphosphatase activity …	-0.361903507686	1.28512038141	-0.532987	0.23845	0.516064		SDHAP3	-	-	-0.0487070256768	1.0343375128	-0.0440083	0.92535	0.984131		COX10	COX10 homolog, cytochrome c oxidase assembly protein, heme A: farnesyltransferase//protoheme IX farnesyltransferase//protoheme IX farnesyltransferase, mitochondrial	-//Cytochrome c oxidase (COX), the terminal component of the mitochondrial respiratory chain, catalyzes the electron transfer from reduced cytochrome c to oxygen. This component is a heteromeric complex consisting of 3 catalytic subunits encoded by mitochondrial genes and multiple structural subunits encoded by nuclear genes. The mitochondrially-encoded subunits function in electron transfer, and…	0.0927149891942	1.06637509289	0.102842	0.80995	0.952834		ACAT1	acetyl-CoA acetyltransferase, mitochondrial//acetyl-CoA acetyltransferase, mitochondrial precursor	-//This gene encodes a mitochondrially localized enzyme that catalyzes the reversible formation of acetoacetyl-CoA from two molecules of acetyl-CoA. Defects in this gene are associated with 3-ketothiolase deficiency, an inborn error of isoleucine catabolism characterized by urinary excretion of 2-methyl-3-hydroxybutyric acid, 2-methylacetoacetic acid, tiglylglycine, and butanone. [provided by Ref…	-0.390560775688	1.31090285289	-0.5379	0.22285	0.496878		SLC2A2	solute carrier family 2, facilitated glucose transporter member 2//solute carrier family 2, facilitated glucose transporter member 2 isoform 1//solute carrier family 2, facilitated glucose transporter member 2 isoform 2//solute carrier family 2, facilitated glucose transporter member 2 isoform 3	-//This gene encodes an integral plasma membrane glycoprotein of the liver, islet beta cells, intestine, and kidney epithelium. The encoded protein mediates facilitated bidirectional glucose transport. Because of its low affinity for glucose, it has been suggested as a glucose sensor. Mutations in this gene are associated with susceptibility to diseases, including Fanconi-Bickel syndrome and noni…	-0.79314040802	1.73284235074	0.0	1	1
PFKFB4	6-phosphofructo-2-kinase/fructose-2, 6-bisphosphatase//6-phosphofructo-2-kinase/fructose-2, 6-bisphosphatase 4//6-phosphofructo-2-kinase/fructose-2, 6-bisphosphatase 4 isoform a//6-phosphofructo-2-kinase/fructose-2, 6-bisphosphatase 4 isoform b//6-phosphofructo-2-kinase/fructose-2, 6-bisphosphatase 4 isoform c//6-phosphofructo-2-kinase/fructose-2, 6-bisphosphatase 4 isoform d//6-phosphofructo-2-k…	-//The protein encoded by this gene is one of four bifunctional kinase/phosphatases that regulate the concentration of the glycolytic byproduct fructose-2,6-bisphosphate (F2,6BP). The encoded protein is highly expressed in cancer cells and is induced by hypoxia. This protein is essential to the survival of cancer cells under conditions of hypoxia, because it increases the amount of F2,6BP and ATP…	0.134451351353	1.09767529478	0.168235	0.70465	0.910817		SDHB	succinate dehydrogenase [ubiquinone] iron-sulfur subunit, mitochondrial//succinate dehydrogenase [ubiquinone] iron-sulfur subunit, mitochondrial isoform 1 precursor//succinate dehydrogenase [ubiquinone] iron-sulfur subunit, mitochondrial isoform 2 precursor//succinate dehydrogenase [ubiquinone] iron-sulfur subunit, mitochondrial precursor	-//Complex II of the respiratory chain, which is specifically involved in the oxidation of succinate, carries electrons from FADH to CoQ. The complex is composed of four nuclear-encoded subunits and is localized in the mitochondrial inner membrane. The iron-sulfur subunit is highly conserved and contains three cysteine-rich clusters which may comprise the iron-sulfur centers of the enzyme. Sporad…	-0.141050109961	1.10270746338	-0.189768	0.65935	0.888277		COX10-AS1	-	-	0.0760922574913	1.05415883251	0.0551903	0.90465	0.979391		ACAT2	acetoacetyl-CoA thiolase 2//acetyl-CoA acetyltransferase, cytosolic//acetyl-CoA acetyltransferase, cytosolic isoform 1//acetyl-CoA acetyltransferase, cytosolic isoform 2	-//The product of this gene is an enzyme involved in lipid metabolism, and it encodes cytosolic acetoacetyl-CoA thiolase. This gene shows complementary overlapping with the 3-prime region of the TCP1 gene in both mouse and human. These genes are encoded on opposite strands of DNA, as well as in opposite transcriptional orientation. Alternatively spliced transcript variants encoding different isof…	0.357730642694	1.28140865737	0.315675	0.5001	0.782697		SLC2A3	solute carrier family 2 (facilitated glucose transporter), member 3//solute carrier family 2, facilitated glucose transporter member 3//solute carrier family 2, facilitated glucose transporter member 3 precursor	-	0.577767255345	1.49253757831	0.826046	0.05365	0.190313
PFKL	ATP-dependent 6-phosphofructokinase, liver type//ATP-dependent 6-phosphofructokinase, liver type isoform a//ATP-dependent 6-phosphofructokinase, liver type isoform b	-//This gene encodes the liver (L) subunit of an enzyme that catalyzes the conversion of D-fructose 6-phosphate to D-fructose 1,6-bisphosphate, which is a key step in glucose metabolism (glycolysis). This enzyme is a tetramer that may be composed of different subunits encoded by distinct genes in different tissues. Alternative splicing results in multiple transcript variants. [provided by RefSeq,…	-0.219578471898	1.16439332314	-0.347835	0.42845	0.721322		SDHC	-//succinate dehydrogenase cytochrome b560 subunit, mitochondrial//succinate dehydrogenase cytochrome b560 subunit, mitochondrial isoform 1 precursor//succinate dehydrogenase cytochrome b560 subunit, mitochondrial isoform 2 precursor//succinate dehydrogenase cytochrome b560 subunit, mitochondrial isoform 3 precursor//succinate dehydrogenase cytochrome b560 subunit, mitochondrial isoform 4 precurs…	-//This gene encodes one of four nuclear-encoded subunits that comprise succinate dehydrogenase, also known as mitochondrial complex II, a key enzyme complex of the tricarboxylic acid cycle and aerobic respiratory chains of mitochondria. The encoded protein is one of two integral membrane proteins that anchor other subunits of the complex, which form the catalytic core, to the inner mitochondrial…	-0.105333282028	1.07574287288	-0.150995	0.73825	0.925974		COX11	-//COX11 homolog, cytochrome c oxidase assembly protein//Cox11p//cytochrome c oxidase assembly protein COX11, mitochondrial//cytochrome c oxidase assembly protein COX11, mitochondrial isoform 1//cytochrome c oxidase assembly protein COX11, mitochondrial isoform 2//cytochrome c oxidase assembly protein COX11, mitochondrial isoform 3//cytochrome c oxidase assembly protein COX11, mitochondrial isofo…	-//Cytochrome c oxidase (COX), the terminal component of the mitochondrial respiratory chain, catalyzes the electron transfer from reduced cytochrome c to oxygen. This component is a heteromeric complex consisting of 3 catalytic subunits encoded by mitochondrial genes and multiple structural subunits encoded by nuclear genes. The mitochondrially-encoded subunits function in electron transfer, and…	0.130428759398	1.09461896642	0.152816	0.7309	0.92274		ACOT1	acyl-coenzyme A thioesterase 1	-	-4.27570276	19.3693382466	-0.800648	0.01535	0.0750226		SLC2A4	solute carrier family 2, facilitated glucose transporter member 4	-//This gene is a member of the solute carrier family 2 (facilitated glucose transporter) family and encodes a protein that functions as an insulin-regulated facilitative glucose transporter. In the absence of insulin, this integral membrane protein is sequestered within the cells of muscle and adipose tissue. Within minutes of insulin stimulation, the protein moves to the cell surface and begins…	0.219624770621	1.16443069125	0.0	1	1
PFKM	ATP-dependent 6-phosphofructokinase, muscle type//ATP-dependent 6-phosphofructokinase, muscle type isoform 1//ATP-dependent 6-phosphofructokinase, muscle type isoform 2	-//Three phosphofructokinase isozymes exist in humans: muscle, liver and platelet. These isozymes function as subunits of the mammalian tetramer phosphofructokinase, which catalyzes the phosphorylation of fructose-6-phosphate to fructose-1,6-bisphosphate. Tetramer composition varies depending on tissue type. This gene encodes the muscle-type isozyme. Mutations in this gene have been associated wi…	0.139711757711	1.10168498347	0.186804	0.6844	0.90124		SDHD	-//succinate dehydrogenase [ubiquinone] cytochrome b small subunit, mitochondrial//succinate dehydrogenase [ubiquinone] cytochrome b small subunit, mitochondrial isoform a precursor//succinate dehydrogenase [ubiquinone] cytochrome b small subunit, mitochondrial isoform b precursor//succinate dehydrogenase [ubiquinone] cytochrome b small subunit, mitochondrial isoform c precursor//succinate dehydr…	-//This gene encodes a member of complex II of the respiratory chain, which is responsible for the oxidation of succinate. The encoded protein is one of two integral membrane proteins anchoring the complex to the matrix side of the mitochondrial inner membrane. Mutations in this gene are associated with the formation of tumors, including hereditary paraganglioma. Transmission of disease occurs al…	-0.205597373753	1.15316373608	-0.286756	0.51515	0.794445		COX14	Cox14p//cytochrome c oxidase assembly homolog 14//cytochrome c oxidase assembly protein COX14//uncharacterized protein C12orf62-like	-//This gene encodes a small single-pass transmembrane protein that localizes to mitochondria. This protein may play a role in coordinating the early steps of cytochrome c oxidase (COX; also known as complex IV) subunit assembly and, in particular, the synthesis and assembly of the COX I subunit of the holoenzyme. Mutations in this gene have been associated with mitochondrial complex IV deficienc…	-0.336051146657	1.26229678247	-0.31323	0.5131	0.792893		ACOT11	acyl-coenzyme A thioesterase 11//acyl-coenzyme A thioesterase 11 isoform 1//acyl-coenzyme A thioesterase 11 isoform 2	-//This gene encodes a member of the acyl-CoA thioesterase family which catalyse the conversion of activated fatty acids to the corresponding non-esterified fatty acid and coenzyme A. Expression of a mouse homolog in brown adipose tissue is induced by low temperatures and repressed by warm temperatures. Higher levels of expression of the mouse homolog has been found in obesity-resistant mice comp…	-1.55376182211	2.93581655125	-0.839362	0.1496	0.388435		SLC2A4RG	SLC2A4 regulator	The protein encoded by this gene is a nuclear transcription factor involved in the activation of the solute carrier family 2 member 4 gene. The encoded protein interacts with another transcription factor, myocyte enhancer factor 2, to activate transcription of this gene. [provided by RefSeq, Jul 2008]. ##Evidence-Data-START## Transcript exon combination :: BC052306.1, AB052777.1 [ECO:0000332] RNA…	-0.361570620887	1.28482388752	-0.302015	0.49445	0.778156
PFKP	ATP-dependent 6-phosphofructokinase, platelet type//ATP-dependent 6-phosphofructokinase, platelet type isoform 1//ATP-dependent 6-phosphofructokinase, platelet type isoform 2//ATP-dependent 6-phosphofructokinase, platelet type isoform 3//ATP-dependent 6-phosphofructokinase, platelet type isoform 4//ATP-dependent 6-phosphofructokinase, platelet type isoform 5//ATP-dependent 6-phosphofructokinase, …	-//The PFKP gene encodes the platelet isoform of phosphofructokinase (PFK) (ATP:D-fructose-6-phosphate-1-phosphotransferase, EC 2.7.1.11). PFK catalyzes the irreversible conversion of fructose-6-phosphate to fructose-1,6-bisphosphate and is a key regulatory enzyme in glycolysis. The PFKP gene, which maps to chromosome 10p, is also expressed in fibroblasts. See also the muscle (PFKM; MIM 610681) a…	-0.32246803372	1.2504679089	-0.428432	0.3167	0.605114		SUCLA2	succinyl-CoA ligase [ADP-forming] subunit beta, mitochondrial//succinyl-CoA ligase [ADP-forming] subunit beta, mitochondrial precursor	-//Succinyl-CoA synthetase (SCS) is a mitochondrial matrix enzyme that acts as a heterodimer, being composed of an invariant alpha subunit and a substrate-specific beta subunit. The protein encoded by this gene is an ATP-specific SCS beta subunit that dimerizes with the SCS alpha subunit to form SCS-A, an essential component of the tricarboxylic acid cycle. SCS-A hydrolyzes ATP to convert succina…	0.0898047933152	1.0642261755	0.132958	0.75255	0.931922		COX15	Cox15p//cytochrome c oxidase assembly protein COX15//cytochrome c oxidase assembly protein COX15 homolog//cytochrome c oxidase assembly protein COX15 homolog isoform 1//cytochrome c oxidase assembly protein COX15 homolog isoform 2//cytochrome c oxidase assembly protein COX15 homolog isoform 3//cytochrome c oxidase assembly protein COX15 homolog isoform 4	-//Cytochrome c oxidase (COX), the terminal component of the mitochondrial respiratory chain, catalyzes the electron transfer from reduced cytochrome c to oxygen. This component is a heteromeric complex consisting of 3 catalytic subunits encoded by mitochondrial genes and multiple structural subunits encoded by nuclear genes. The mitochondrially-encoded subunits function in electron transfer, and…	0.151109517303	1.11042312444	0.171959	0.69525	0.90644		ACOT12	acyl-coenzyme A thioesterase 12	-	-1.89169823526	3.71071766362	0.0	1	1		SLC2A5	solute carrier family 2, facilitated glucose transporter member 5//solute carrier family 2, facilitated glucose transporter member 5 isoform 1//solute carrier family 2, facilitated glucose transporter member 5 isoform 2//solute carrier family 2, facilitated glucose transporter member 5 isoform 3//solute carrier family 2, facilitated glucose transporter member 5 isoform 4	-//The protein encoded by this gene is a fructose transporter responsible for fructose uptake by the small intestine. The encoded protein also is necessary for the increase in blood pressure due to high dietary fructose consumption. [provided by RefSeq, Jun 2016].	-3.09390546635	8.53804322447	0.0	1	1
PGD	6-phosphogluconate dehydrogenase, decarboxylating//6-phosphogluconate dehydrogenase, decarboxylating isoform 1//6-phosphogluconate dehydrogenase, decarboxylating isoform 2//6-phosphogluconate dehydrogenase, decarboxylating isoform 3	-//6-phosphogluconate dehydrogenase is the second dehydrogenase in the pentose phosphate shunt. Deficiency of this enzyme is generally asymptomatic, and the inheritance of this disorder is autosomal dominant. Hemolysis results from combined deficiency of 6-phosphogluconate dehydrogenase and 6-phosphogluconolactonase suggesting a synergism of the two enzymopathies. Several transcript variants enco…	0.190942192359	1.14150896686	0.292886	0.5107	0.791027		SUCLG1	succinyl-CoA ligase [ADP/GDP-forming] subunit alpha, mitochondrial//succinyl-CoA ligase [ADP/GDP-forming] subunit alpha, mitochondrial precursor	-//This gene encodes the alpha subunit of the heterodimeric enzyme succinate coenzyme A ligase. This enzyme is targeted to the mitochondria and catalyzes the conversion of succinyl CoA and ADP or GDP to succinate and ATP or GTP. Mutations in this gene are the cause of the metabolic disorder fatal infantile lactic acidosis and mitochondrial DNA depletion. [provided by RefSeq, Feb 2010]. Publicatio…	-0.0285890127175	1.02001404169	-0.042079	0.92055	0.982987		COX16	COX16 cytochrome c oxidase assembly homolog//Cox16p//cytochrome c oxidase assembly protein COX16 homolog, mitochondrial//cytochrome c oxidase assembly protein COX16 homolog, mitochondrial isoform 1 precursor//cytochrome c oxidase assembly protein COX16 homolog, mitochondrial isoform 2	-	-0.037590736561	1.02639833594	-0.0306097	0.9411	0.987644		ACOT13	acyl-coenzyme A thioesterase 13//acyl-coenzyme A thioesterase 13 isoform 1//acyl-coenzyme A thioesterase 13 isoform 2	-//This gene encodes a member of the thioesterase superfamily. In humans, the protein co-localizes with microtubules and is essential for sustained cell proliferation. The orthologous mouse protein forms a homotetramer and is associated with mitochondria. The mouse protein functions as a medium- and long-chain acyl-CoA thioesterase. Multiple transcript variants encoding different isoforms have be…	0.0515154675576	1.03635298104	0.031342	0.94175	0.987806		SLC2A6	solute carrier family 2, facilitated glucose transporter member 6//solute carrier family 2, facilitated glucose transporter member 6 isoform 1//solute carrier family 2, facilitated glucose transporter member 6 isoform 2	-//Hexose transport into mammalian cells is catalyzed by a family of membrane proteins, including SLC2A6, that contain 12 transmembrane domains and a number of critical conserved residues.[supplied by OMIM, Jul 2002].	-0.279331477464	1.21363237563	-0.346598	0.445	0.736357
PGK1	phosphoglycerate kinase//phosphoglycerate kinase 1	-//The protein encoded by this gene is a glycolytic enzyme that catalyzes the conversion of 1,3-diphosphoglycerate to 3-phosphoglycerate. The encoded protein may also act as a cofactor for polymerase alpha. Additionally, this protein is secreted by tumor cells where it participates in angiogenesis by functioning to reduce disulfide bonds in the serine protease, plasmin, which consequently leads t…	0.121847600161	1.08812749069	0.190847	0.65235	0.884454		SUCLG2	succinyl-CoA ligase [GDP-forming] subunit beta, mitochondrial//succinyl-CoA ligase [GDP-forming] subunit beta, mitochondrial isoform 1 precursor//succinyl-CoA ligase [GDP-forming] subunit beta, mitochondrial isoform 2 precursor//succinyl-CoA ligase [GDP-forming] subunit beta, mitochondrial precursor	-//This gene encodes a GTP-specific beta subunit of succinyl-CoA synthetase. Succinyl-CoA synthetase catalyzes the reversible reaction involving the formation of succinyl-CoA and succinate. Alternate splicing results in multiple transcript variants. Pseudogenes of this gene are found on chromosomes 5 and 12. [provided by RefSeq, Apr 2010].	0.0202078607352	1.01410557965	0.0283747	0.9522	0.990047		COX17	COX17 cytochrome c oxidase assembly homolog//COX17 cytochrome c oxidase copper chaperone//copper metallochaperone COX17//cytochrome c oxidase 17//cytochrome c oxidase copper chaperone	-//Cytochrome c oxidase (COX), the terminal component of the mitochondrial respiratory chain, catalyzes the electron transfer from reduced cytochrome c to oxygen. This component is a heteromeric complex consisting of 3 catalytic subunits encoded by mitochondrial genes and multiple structural subunits encoded by nuclear genes. The mitochondrially-encoded subunits function in electron transfer, and…	0.0302429755583	1.02118409683	0.030565	0.94455	0.988373		ACOT2	-//acyl-coenzyme A thioesterase 2, mitochondrial//acyl-coenzyme A thioesterase 2, mitochondrial isoform 1//acyl-coenzyme A thioesterase 2, mitochondrial isoform 2	-//This gene encodes a member of the acyl-CoA thioesterase protein family, and is one of four acyl-CoA hydrolase genes located in a cluster on chromosome 14. Alternative splicing results in multiple transcript variants. [provided by RefSeq, Jan 2012].	-2.85221585247	7.22108613994	-1.83977	0.0012	0.0101865		SLC2A7	solute carrier family 2, facilitated glucose transporter member 7	SLC2A7 belongs to a family of transporters that catalyze the uptake of sugars through facilitated diffusion (Li et al., 2004). This family of transporters shows conservation of 12 transmembrane helices as well as functionally significant amino acid residues (Joost and Thorens, 2001 [PubMed 11780753]).[supplied by OMIM, Mar 2008]. ##Evidence-Data-START## Transcript exon combination :: AY571960.2 […	nan	nan	0.0	1	1
PGK2	phosphoglycerate kinase 2	-//This gene is intronless, arose via retrotransposition of the phosphoglycerate kinase 1 gene, and is expressed specifically in the testis. Initially assumed to be a pseudogene, the encoded protein is actually a functional phosphoglycerate kinase that catalyzes the reversible conversion of 1,3-bisphosphoglycerate to 3-phosphoglycerate, during the Embden-Meyerhof-Parnas pathway of glycolysis, in …	nan	nan	0.0	1	1		SUCLG2-AS1	-	-	-0.183197217043	1.13539730085	-0.0935178	0.8357	0.960955		COX18	membrane insertase COX18//mitochondrial inner membrane protein COX18//mitochondrial inner membrane protein COX18 isoform 1//mitochondrial inner membrane protein COX18 isoform 2//mitochondrial inner membrane protein COX18 isoform 3//mitochondrial inner membrane protein COX18 isoform 4	-//This gene encodes a cytochrome c oxidase assembly protein. The encoded protein is essential for integral membrane protein insertion into the mitochondrial inner membrane. It is also required for cytochrome c oxidase assembly and activity. Alternative splicing results in multiple transcript variants. [provided by RefSeq, Jul 2014].	0.0220817649545	1.01542364852	0.0264672	0.95465	0.990563		ACOT4	acyl-CoA thioesterase 4//acyl-coenzyme A thioesterase 4	-	-0.828704141543	1.77608932556	0.0	1	1		SLC2A8	-//solute carrier family 2, facilitated glucose transporter member 8//solute carrier family 2, facilitated glucose transporter member 8 isoform 1//solute carrier family 2, facilitated glucose transporter member 8 isoform 2//solute carrier family 2, facilitated glucose transporter member 8 isoform 3	-//This gene belongs to the solute carrier 2A family, which includes intracellular glucose transporters. Based on sequence comparison, the glucose transporters are grouped into three classes and this gene is a member of class II. The encoded protein, like other members of the family, contains several conserved residues and motifs and 12 transmembrane domains with both amino and carboxyl ends bein…	0.000866322666382	1.00060066944	0.000939574	0.999	0.999687
PGM1	phosphoglucomutase PGM1//phosphoglucomutase-1//phosphoglucomutase-1 isoform 1//phosphoglucomutase-1 isoform 2//phosphoglucomutase-1 isoform 3	-//The protein encoded by this gene is an isozyme of phosphoglucomutase (PGM) and belongs to the phosphohexose mutase family. There are several PGM isozymes, which are encoded by different genes and catalyze the transfer of phosphate between the 1 and 6 positions of glucose. In most cell types, this PGM isozyme is predominant, representing about 90% of total PGM activity. In red cells, PGM2 is a …	-0.586252008353	1.50134132723	-0.739625	0.0947	0.285416											COX19	COX19 cytochrome c oxidase assembly homolog//Cox19p//cytochrome c oxidase assembly protein COX19	-//COX19 encodes a cytochrome c oxidase (COX)-assembly protein. The S. cerevisiae Cox19 protein may play a role in metal transport to the mitochondrial intermembrane space and assembly of complex IV of the mitochondrial respiratory chain (Sacconi et al., 2005 [PubMed 16212937]).[supplied by OMIM, Mar 2008]. ##Evidence-Data-START## Transcript exon combination :: DB230605.1, AY957566.1 [ECO:0000332…	0.056079357642	1.0396366204	0.0632805	0.8905	0.97587		ACOT6	putative acyl-coenzyme A thioesterase 6	-	inf	inf	0.0	1	1		SLC2A9	solute carrier family 2, facilitated glucose transporter member 9//solute carrier family 2, facilitated glucose transporter member 9 isoform 1//solute carrier family 2, facilitated glucose transporter member 9 isoform 2	-//This gene encodes a member of the SLC2A facilitative glucose transporter family. Members of this family play a significant role in maintaining glucose homeostasis. The encoded protein may play a role in the development and survival of chondrocytes in cartilage matrices. Two transcript variants encoding distinct isoforms have been identified for this gene. [provided by RefSeq, Jul 2008].	-0.250608520633	1.18970882166	0.0	1	1
PGM2	phosphoglucomutase PGM2//phosphoglucomutase-2	-	-0.112672430544	1.08122923835	-0.14158	0.74145	0.927288											COX20	-//Cox20p//cytochrome c oxidase protein 20 homolog isoform 1//cytochrome c oxidase protein 20 homolog isoform 2//cytochrome c oxidase protein 20 homolog isoform 3//cytochrome c oxidase protein 20 homolog isoform 4//protein FAM36A	-//This gene encodes a protein that plays a role in the assembly of cytochrome C oxidase, an important component of the respiratory pathway. It contains two transmembrane helices and localizes to the mitochondrial membrane. Mutations in this gene can cause mitochondrial complex IV deficiency, which results in ataxia and muscle hypotonia. There are multiple pseudogenes for this gene. Alternative s…	-0.00534233175135	1.00370988685	-0.00238078	0.99655	0.999132		ACOT7	acyl-CoA thioesterase 7//cytosolic acyl coenzyme A thioester hydrolase//cytosolic acyl coenzyme A thioester hydrolase isoform hBACHa//cytosolic acyl coenzyme A thioester hydrolase isoform hBACHb//cytosolic acyl coenzyme A thioester hydrolase isoform hBACHc//cytosolic acyl coenzyme A thioester hydrolase isoform hBACHd	-//This gene encodes a member of the acyl coenzyme family. The encoded protein hydrolyzes the CoA thioester of palmitoyl-CoA and other long-chain fatty acids. Decreased expression of this gene may be associated with mesial temporal lobe epilepsy. Alternatively spliced transcript variants encoding distinct isoforms with different subcellular locations have been characterized. [provided by RefSeq, …	0.553375079611	1.46751482697	0.776017	0.09995	0.296265		SRR	serine racemase//serine racemase isoform a//serine racemase isoform b	-	-0.180853355625	1.13355418552	-0.103873	0.81515	0.954503
PGM2L1	glucose 1,6-bisphosphate synthase	-	0.783709874402	1.72155213818	1.13906	0.00735	0.042603											COX4I1	cytochrome c oxidase subunit 4 isoform 1, mitochondrial//cytochrome c oxidase subunit 4 isoform 1, mitochondrial isofom 3 precursor//cytochrome c oxidase subunit 4 isoform 1, mitochondrial isoform 1 precursor//cytochrome c oxidase subunit 4 isoform 1, mitochondrial isoform 2 precursor//cytochrome c oxidase subunit 4 isoform 1, mitochondrial isoform 4//cytochrome c oxidase subunit 4 isoform 1, mit…	-//Cytochrome c oxidase (COX) is the terminal enzyme of the mitochondrial respiratory chain. It is a multi-subunit enzyme complex that couples the transfer of electrons from cytochrome c to molecular oxygen and contributes to a proton electrochemical gradient across the inner mitochondrial membrane. The complex consists of 13 mitochondrial- and nuclear-encoded subunits. The mitochondrially-encode…	-0.0295283588069	1.02067839428	-0.0474114	0.91585	0.981983		ACOT8	acyl-coenzyme A thioesterase 8	-//The protein encoded by this gene is a peroxisomal thioesterase that appears to be involved more in the oxidation of fatty acids rather than in their formation. The encoded protein can bind to the human immunodeficiency virus-1 protein Nef, and mediate Nef-induced down-regulation of CD4 in T-cells. [provided by RefSeq, Oct 2010]. Publication Note: This RefSeq record includes a subset of the pub…	-0.269772970325	1.2056180907	-0.198718	0.6592	0.888185
PGM3	phosphoacetylglucosamine mutase//phosphoacetylglucosamine mutase isoform 1//phosphoacetylglucosamine mutase isoform 2//phosphoacetylglucosamine mutase isoform 3//phosphoacetylglucosamine mutase isoform 4	-//This gene encodes a member of the phosphohexose mutase family. The encoded protein mediates both glycogen formation and utilization by catalyzing the interconversion of glucose-1-phosphate and glucose-6-phosphate. A non-synonymous single nucleotide polymorphism in this gene may play a role in resistance to diabetic nephropathy and neuropathy. Alternatively spliced transcript variants encoding …	-0.479742811684	1.39449504846	-0.537409	0.21295	0.48397											COX4I2	cytochrome c oxidase subunit 4 isoform 2, mitochondrial	-//Cytochrome c oxidase (COX), the terminal enzyme of the mitochondrial respiratory chain, catalyzes the electron transfer from reduced cytochrome c to oxygen. It is a heteromeric complex consisting of 3 catalytic subunits encoded by mitochondrial genes and multiple structural subunits encoded by nuclear genes. The mitochondrially-encoded subunits function in electron transfer, and the nuclear-en…	nan	nan	0.0	1	1		ACOT9	acyl-coenzyme A thioesterase 9, mitochondrial//acyl-coenzyme A thioesterase 9, mitochondrial isoform a precursor//acyl-coenzyme A thioesterase 9, mitochondrial isoform b precursor//acyl-coenzyme A thioesterase 9, mitochondrial isoform c//acyl-coenzyme A thioesterase 9, mitochondrial precursor	-//The protein encoded by this gene is a mitochondrial acyl-CoA thioesterase of unknown function. Two transcript variants encoding different isoforms have been found for this gene. [provided by RefSeq, Mar 2010].	-0.989795102103	1.98590292417	-1.19537	0.0107	0.0569136
PGM5	phosphoglucomutase-like protein 5	-//Phosphoglucomutases (EC 5.2.2.2.), such as PGM5, are phosphotransferases involved in interconversion of glucose-1-phosphate and glucose-6-phosphate. PGM activity is essential in formation of carbohydrates from glucose-6-phosphate and in formation of glucose-6-phosphate from galactose and glycogen (Edwards et al., 1995 [PubMed 8586438]).[supplied by OMIM, Mar 2008]. ##Evidence-Data-START## Tran…	-0.446518930788	1.36274812074	-0.309876	0.4764	0.763533											COX5A	cytochrome c oxidase subunit 5A//cytochrome c oxidase subunit 5A, isoform A//cytochrome c oxidase subunit 5A, isoform B//cytochrome c oxidase subunit 5A, isoform C//cytochrome c oxidase subunit 5A, isoform D//cytochrome c oxidase subunit 5A, mitochondrial//cytochrome c oxidase subunit 5A, mitochondrial precursor//cytochrome c oxidase subunit Va	-//Cytochrome c oxidase (COX) is the terminal enzyme of the mitochondrial respiratory chain. It is a multi-subunit enzyme complex that couples the transfer of electrons from cytochrome c to molecular oxygen and contributes to a proton electrochemical gradient across the inner mitochondrial membrane. The complex consists of 13 mitochondrial- and nuclear-encoded subunits. The mitochondrially-encode…	0.26252652472	1.19957763071	0.368263	0.3992	0.693384		ACOX1	peroxisomal acyl-coenzyme A oxidase 1//peroxisomal acyl-coenzyme A oxidase 1 isoform a//peroxisomal acyl-coenzyme A oxidase 1 isoform b//peroxisomal acyl-coenzyme A oxidase 1 isoform c	-//The protein encoded by this gene is the first enzyme of the fatty acid beta-oxidation pathway, which catalyzes the desaturation of acyl-CoAs to 2-trans-enoyl-CoAs. It donates electrons directly to molecular oxygen, thereby producing hydrogen peroxide. Defects in this gene result in pseudoneonatal adrenoleukodystrophy, a disease that is characterized by accumulation of very long chain fatty aci…	-0.541095406533	1.45507690581	-0.742086	0.1099	0.316279
PGM5-AS1	-	-	-1.92286833603	3.79176179902	-0.390432	0.22315	0.497244											COX5B	cytochrome c oxidase polypeptide Vb//cytochrome c oxidase subunit 5B, isoform A//cytochrome c oxidase subunit 5B, isoform B//cytochrome c oxidase subunit 5B, mitochondrial precursor//cytochrome c oxidase subunit Vb	-//Cytochrome C oxidase (COX) is the terminal enzyme of the mitochondrial respiratory chain. It is a multi-subunit enzyme complex that couples the transfer of electrons from cytochrome c to molecular oxygen and contributes to a proton electrochemical gradient across the inner mitochondrial membrane. The complex consists of 13 mitochondrial- and nuclear-encoded subunits. The mitochondrially-encode…	-0.168409364506	1.1238187412	-0.254443	0.5729	0.836184		ACOX2	peroxisomal acyl-coenzyme A oxidase 2	-//The product of this gene belongs to the acyl-CoA oxidase family. It encodes the branched-chain acyl-CoA oxidase which is involved in the degradation of long branched fatty acids and bile acid intermediates in peroxisomes. Deficiency of this enzyme results in the accumulation of branched fatty acids and bile acid intermediates, and may lead to Zellweger syndrome, severe mental retardation, and …	-1.77542129461	3.42337964928	-0.829067	0.04175	0.158472
PGM5P2	-	-	0.121241614794	1.0876705328	0.0768513	0.86995	0.97056											COX6A1	cytochrome c oxidase subunit 6A1, mitochondrial//cytochrome c oxidase subunit 6A1, mitochondrial precursor//cytochrome c oxidase subunit VIa polypeptide 1//cytochrome c oxidase subunit VIa polypeptide 1 isoform 1//cytochrome c oxidase subunit VIa polypeptide 1 isoform 2	-//Cytochrome c oxidase (COX), the terminal enzyme of the mitochondrial respiratory chain, catalyzes the electron transfer from reduced cytochrome c to oxygen. It is a heteromeric complex consisting of 3 catalytic subunits encoded by mitochondrial genes and multiple structural subunits encoded by nuclear genes. The mitochondrially-encoded subunits function in the electron transfer and the nuclear…	-0.125137656756	1.09061178994	-0.197028	0.64845	0.882256		ACOX3	peroxisomal acyl-coenzyme A oxidase 3//peroxisomal acyl-coenzyme A oxidase 3 isoform a//peroxisomal acyl-coenzyme A oxidase 3 isoform b	-//Acyl-Coenzyme A oxidase 3 also know as pristanoyl -CoA oxidase (ACOX3)is involved in the desaturation of 2-methyl branched fatty acids in peroxisomes. Unlike the rat homolog, the human gene is expressed in very low amounts in liver such that its mRNA was undetectable by routine Northern-blot analysis or its product by immunoblotting or by enzyme activity measurements. However the human cDNA en…	-0.160320084261	1.11753505305	-0.19123	0.6655	0.891552
PGM5P3-AS1	-	-	nan	nan	0.0	1	1											COX6A2	cytochrome c oxidase subunit 6A2, mitochondrial//cytochrome c oxidase subunit 6A2, mitochondrial precursor	-//Cytochrome c oxidase (COX), the terminal enzyme of the mitochondrial respiratory chain, catalyzes the electron transfer from reduced cytochrome c to oxygen. It is a heteromeric complex consisting of 3 catalytic subunits encoded by mitochondrial genes and multiple structural subunits encoded by nuclear genes. The mitochondrially-encoded subunits function in electron transfer, and the nuclear-en…	nan	nan	0.0	1	1		ACOXL	acyl-coenzyme A oxidase-like protein	-	0.0284409072077	1.01990933352	0.0	1	1
PGM5P4-AS1	-	-	-inf	inf	0.0	1	1											COX6B1	cytochrome c oxidase subunit 6B1	-//Cytochrome c oxidase (COX), the terminal enzyme of the mitochondrial respiratory chain, catalyzes the electron transfer from reduced cytochrome c to oxygen. It is a heteromeric complex consisting of 3 catalytic subunits encoded by mitochondrial genes and multiple structural subunits encoded by nuclear genes. The mitochondrially-encoded subunits function in electron transfer, and the nuclear-en…	-0.0400698108923	1.02816357749	-0.0625423	0.8831	0.974067		ACSBG1	long-chain-fatty-acid--CoA ligase ACSBG1//long-chain-fatty-acid--CoA ligase ACSBG1 isoform 1//long-chain-fatty-acid--CoA ligase ACSBG1 isoform 2	-//The protein encoded by this gene possesses long-chain acyl-CoA synthetase activity. It is thought to play a central role in brain very long-chain fatty acids metabolism and myelinogenesis. [provided by RefSeq, Jul 2008].	-0.932369841136	1.90840826714	-0.844408	0.0658	0.220511
PKLR	pyruvate kinase PKLR//pyruvate kinase PKLR isoform 1//pyruvate kinase PKLR isoform 2	-//The protein encoded by this gene is a pyruvate kinase that catalyzes the transphosphorylation of phohsphoenolpyruvate into pyruvate and ATP, which is the rate-limiting step of glycolysis. Defects in this enzyme, due to gene mutations or genetic variations, are the common cause of chronic hereditary nonspherocytic hemolytic anemia (CNSHA or HNSHA). Multiple transcript variants encoding differen…	0.493439048827	1.40779673853	0.217028	0.8193	0.955909											COX6B2	cytochrome c oxidase subunit 6B2	-	-0.75367568934	1.6860831548	0.0	1	1		ACSBG2	long-chain-fatty-acid--CoA ligase ACSBG2//long-chain-fatty-acid--CoA ligase ACSBG2 isoform a//long-chain-fatty-acid--CoA ligase ACSBG2 isoform b//long-chain-fatty-acid--CoA ligase ACSBG2 isoform c//long-chain-fatty-acid--CoA ligase ACSBG2 isoform d	-	0.397807825114	1.31750444123	0.0	1	1
PKM	pyruvate kinase PKM//pyruvate kinase PKM isoform 1//pyruvate kinase PKM isoform 2//pyruvate kinase PKM isoform M1//pyruvate kinase PKM isoform M2//pyruvate kinase PKM isoform a//pyruvate kinase PKM isoform b//pyruvate kinase PKM isoform c//pyruvate kinase PKM isoform d//pyruvate kinase PKM isoform e//pyruvate kinase PKM isoform f//pyruvate kinase PKM isoform g	-//This gene encodes a protein involved in glycolysis. The encoded protein is a pyruvate kinase that catalyzes the transfer of a phosphoryl group from phosphoenolpyruvate to ADP, generating ATP and pyruvate. This protein has been shown to interact with thyroid hormone and may mediate cellular metabolic effects induced by thyroid hormones. This protein has been found to bind Opa protein, a bacteri…	0.221447690393	1.16590293956	0.275505	0.52315	0.800646											COX6C	cytochrome c oxidase subunit 6C	-//Cytochrome c oxidase, the terminal enzyme of the mitochondrial respiratory chain, catalyzes the electron transfer from reduced cytochrome c to oxygen. It is a heteromeric complex consisting of 3 catalytic subunits encoded by mitochondrial genes and multiple structural subunits encoded by nuclear genes. The mitochondrially-encoded subunits function in electron transfer, and the nuclear-encoded …	-0.243992130943	1.18426515236	-0.368012	0.411	0.70478		ACSF2	-//acyl-CoA synthetase family member 2, mitochondrial//acyl-CoA synthetase family member 2, mitochondrial isoform 1//acyl-CoA synthetase family member 2, mitochondrial isoform 2 precursor//acyl-CoA synthetase family member 2, mitochondrial isoform 3//acyl-CoA synthetase family member 2, mitochondrial isoform 4//acyl-CoA synthetase family member 2, mitochondrial isoform 5//acyl-CoA synthetase fami…	-	-0.157441012235	1.11530710082	-0.176568	0.67505	0.896572
PYGB	glycogen phosphorylase, brain form	-//The protein encoded by this gene is a glycogen phosphorylase found predominantly in the brain. The encoded protein forms homodimers which can associate into homotetramers, the enzymatically active form of glycogen phosphorylase. The activity of this enzyme is positively regulated by AMP and negatively regulated by ATP, ADP, and glucose-6-phosphate. This enzyme catalyzes the rate-determining st…	-0.0241779759449	1.01690011394	-0.0353881	0.9364	0.986602											COX7A1	cytochrome c oxidase subunit 7A1, mitochondrial precursor	-//Cytochrome c oxidase (COX), the terminal component of the mitochondrial respiratory chain, catalyzes the electron transfer from reduced cytochrome c to oxygen. This component is a heteromeric complex consisting of 3 catalytic subunits encoded by mitochondrial genes and multiple structural subunits encoded by nuclear genes. The mitochondrially-encoded subunits function in electron transfer, and…	1.21505845868	2.3215018952	0.0	1	1		ACSF3	-//acyl-CoA synthetase family member 3, mitochondrial isoform 1 precursor//acyl-CoA synthetase family member 3, mitochondrial isoform 2//acyl-CoA synthetase family member 3, mitochondrial precursor	-//This gene encodes a member of the acyl-CoA synthetase family of enzymes that activate fatty acids by catalyzing the formation of a thioester linkage between fatty acids and coenzyme A. The encoded protein is localized to mitochondria, has high specificity for malonate and methylmalonate and possesses malonyl-CoA synthetase activity. Mutations in this gene are a cause of combined malonic and me…	-0.0330454977175	1.02316973654	-0.0381245	0.9317	0.985565
PYGL	glycogen phosphorylase, liver form//glycogen phosphorylase, liver form isoform 1//glycogen phosphorylase, liver form isoform 2	-//This gene encodes a homodimeric protein that catalyses the cleavage of alpha-1,4-glucosidic bonds to release glucose-1-phosphate from liver glycogen stores. This protein switches from inactive phosphorylase B to active phosphorylase A by phosphorylation of serine residue 15. Activity of this enzyme is further regulated by multiple allosteric effectors and hormonal controls. Humans have three g…	-1.27363245422	2.4176953331	-1.65127	0.0002	0.0023399											COX7A2	-//cytochrome c oxidase subunit 7A2, mitochondrial//cytochrome c oxidase subunit 7A2, mitochondrial precursor//cytochrome c oxidase subunit VIIa polypeptide 2 (liver)	-//Cytochrome c oxidase, the terminal component of the mitochondrial respiratory chain, catalyzes the electron transfer from reduced cytochrome c to oxygen. This component is a heteromeric complex consisting of three catalytic subunits encoded by mitochondrial genes, and multiple structural subunits encoded by nuclear genes. The mitochondrially-encoded subunits function in electron transfer, whil…	0.079733052783	1.05682247468	0.120353	0.7853	0.944367		ACSL1	long-chain-fatty-acid--CoA ligase 1//long-chain-fatty-acid--CoA ligase 1 isoform a//long-chain-fatty-acid--CoA ligase 1 isoform b//long-chain-fatty-acid--CoA ligase 1 isoform c//long-chain-fatty-acid--CoA ligase 1 isoform d	-//The protein encoded by this gene is an isozyme of the long-chain fatty-acid-coenzyme A ligase family. Although differing in substrate specificity, subcellular localization, and tissue distribution, all isozymes of this family convert free long-chain fatty acids into fatty acyl-CoA esters, and thereby play a key role in lipid biosynthesis and fatty acid degradation. Several transcript variants …	-0.122753600686	1.08881104034	-0.134167	0.7529	0.932049
PYGM	glycogen phosphorylase, muscle form//glycogen phosphorylase, muscle form isoform 1//glycogen phosphorylase, muscle form isoform 2	-//This gene encodes a muscle enzyme involved in glycogenolysis. Highly similar enzymes encoded by different genes are found in liver and brain. Mutations in this gene are associated with McArdle disease (myophosphorylase deficiency), a glycogen storage disease of muscle. Alternative splicing results in multiple transcript variants.[provided by RefSeq, Sep 2009].	0.094297286999	1.06754529765	0.0	1	1											COX7A2L	-//cytochrome c oxidase subunit 7A-related protein, mitochondrial//cytochrome c oxidase subunit 7A-related protein, mitochondrial isoform a//cytochrome c oxidase subunit 7A-related protein, mitochondrial isoform b//cytochrome c oxidase subunit 7A-related protein, mitochondrial isoform c//cytochrome c oxidase subunit 7A-related protein, mitochondrial isoform d//cytochrome c oxidase subunit 7A-rela…	-//Cytochrome c oxidase (COX), the terminal component of the mitochondrial respiratory chain, catalyzes the electron transfer from reduced cytochrome c to oxygen. This component is a heteromeric complex consisting of 3 catalytic subunits encoded by mitochondrial genes and multiple structural subunits encoded by nuclear genes. The mitochondrially-encoded subunits function in electron transfer, and…	0.230464987037	1.17321302008	0.353916	0.42365	0.716874		ACSL3	long-chain-fatty-acid--CoA ligase 3	-//The protein encoded by this gene is an isozyme of the long-chain fatty-acid-coenzyme A ligase family. Although differing in substrate specificity, subcellular localization, and tissue distribution, all isozymes of this family convert free long-chain fatty acids into fatty acyl-CoA esters, and thereby play a key role in lipid biosynthesis and fatty acid degradation. This isozyme is highly expre…	-0.432099508552	1.34919559065	-0.61087	0.1811	0.438959
TPI1	triose-phosphate isomerase TPI1//triosephosphate isomerase//triosephosphate isomerase 1 precursor//triosephosphate isomerase isoform 1//triosephosphate isomerase isoform 2//triosephosphate isomerase isoform 3	-//This gene encodes an enzyme, consisting of two identical proteins, which catalyzes the isomerization of glyceraldehydes 3-phosphate (G3P) and dihydroxy-acetone phosphate (DHAP) in glycolysis and gluconeogenesis. Mutations in this gene are associated with triosephosphate isomerase deficiency. Pseudogenes have been identified on chromosomes 1, 4, 6 and 7. Alternative splicing results in multiple…	0.0386950514982	1.02718429618	0.0576803	0.89885	0.977977											COX7B	cytochrome c oxidase subunit 7B, mitochondrial//cytochrome c oxidase subunit 7B, mitochondrial precursor	-//Cytochrome c oxidase (COX), the terminal component of the mitochondrial respiratory chain, catalyzes the electron transfer from reduced cytochrome c to oxygen. This component is a heteromeric complex consisting of 3 catalytic subunits encoded by mitochondrial genes and multiple structural subunits encoded by nuclear genes. The mitochondrially-encoded subunits function in electron transfer, and…	0.00596331298061	1.00414200808	0.00897387	0.9833	0.996444		ACSL4	long-chain-fatty-acid--CoA ligase 4//long-chain-fatty-acid--CoA ligase 4 isoform 1//long-chain-fatty-acid--CoA ligase 4 isoform 2	-//The protein encoded by this gene is an isozyme of the long-chain fatty-acid-coenzyme A ligase family. Although differing in substrate specificity, subcellular localization, and tissue distribution, all isozymes of this family convert free long-chain fatty acids into fatty acyl-CoA esters, and thereby play a key role in lipid biosynthesis and fatty acid degradation. This isozyme preferentially …	-0.65173911788	1.57106091316	-0.927907	0.05355	0.190056
TPI1P2	-	-	0.111656217467	1.08046790462	0.0643029	0.872	0.971102											COX7B2	cytochrome c oxidase subunit 7B2, mitochondrial//cytochrome c oxidase subunit 7B2, mitochondrial precursor	-	nan	nan	0.0	1	1		ACSL5	long-chain-fatty-acid--CoA ligase 5//long-chain-fatty-acid--CoA ligase 5 isoform a//long-chain-fatty-acid--CoA ligase 5 isoform b	-//The protein encoded by this gene is an isozyme of the long-chain fatty-acid-coenzyme A ligase family. Although differing in substrate specificity, subcellular localization, and tissue distribution, all isozymes of this family convert free long-chain fatty acids into fatty acyl-CoA esters, and thereby play a key role in lipid biosynthesis and fatty acid degradation. This isozyme is highly expre…	-0.0706383869645	1.05018128197	0.0	1	1
TPI1P3	-	-	1.3326309373	2.51861557842	0.0	1	1											COX7C	cytochrome c oxidase subunit 7C, isoform A//cytochrome c oxidase subunit 7C, isoform B//cytochrome c oxidase subunit 7C, isoform C//cytochrome c oxidase subunit 7C, isoform D//cytochrome c oxidase subunit 7C, mitochondrial//cytochrome c oxidase subunit 7C, mitochondrial precursor	-//Cytochrome c oxidase (COX), the terminal component of the mitochondrial respiratory chain, catalyzes the electron transfer from reduced cytochrome c to oxygen. This component is a heteromeric complex consisting of 3 catalytic subunits encoded by mitochondrial genes and multiple structural subunits encoded by nuclear genes. The mitochondrially-encoded subunits function in electron transfer, and…	0.209294498905	1.15612268305	0.330779	0.45865	0.748339		ACSL6	long-chain-fatty-acid--CoA ligase 6//long-chain-fatty-acid--CoA ligase 6 isoform a//long-chain-fatty-acid--CoA ligase 6 isoform b//long-chain-fatty-acid--CoA ligase 6 isoform c//long-chain-fatty-acid--CoA ligase 6 isoform d//long-chain-fatty-acid--CoA ligase 6 isoform e//long-chain-fatty-acid--CoA ligase 6 isoform f	-//The protein encoded by this gene catalyzes the formation of acyl-CoA from fatty acids, ATP, and CoA, using magnesium as a cofactor. The encoded protein plays a major role in fatty acid metabolism in the brain. Translocations with the ETV6 gene are causes of myelodysplastic syndrome with basophilia, acute myelogenous leukemia with eosinophilia, and acute eosinophilic leukemia. Several transcrip…	-0.640909157839	1.55931149698	-0.470507	0.2743	0.55462
																		COX8A	cytochrome c oxidase subunit 8A, mitochondrial//cytochrome c oxidase subunit 8A, mitochondrial precursor	-//The protein encoded by this gene is the terminal enzyme of the respiratory chain, coupling the transfer of electrons from cytochrome c to molecular oxygen, with the concomitant production of a proton electrochemical gradient across the inner mitochondrial membrane. In addition to 3 mitochondrially encoded subunits, which perform the catalytic function, the eukaryotic enzyme contains nuclear-en…	-0.127249163588	1.09220916167	-0.20252	0.64045	0.877831		ACSM1	-//acyl-coenzyme A synthetase ACSM1, mitochondrial	-	-inf	inf	0.0	1	1
																		COX8C	cytochrome c oxidase subunit 8C, mitochondrial	-	2.10128238485	4.29090626246	0.0	1	1		ACSM2A	acyl-coenzyme A synthetase ACSM2A, mitochondrial isoform 1//acyl-coenzyme A synthetase ACSM2A, mitochondrial isoform 2	-	-inf	inf	0.0	1	1
																		CYB561	cytochrome b561//cytochrome b561 isoform 1//cytochrome b561 isoform 2	-	0.22084065303	1.16541247017	0.227545	0.6075	0.858247		ACSM2B	acyl-CoA synthetase medium-chain family member 2B//acyl-coenzyme A synthetase ACSM2B, mitochondrial	-	nan	nan	0.0	1	1
																		CYB561A3	cytochrome b ascorbate-dependent protein 3//cytochrome b ascorbate-dependent protein 3 isoform 1//cytochrome b ascorbate-dependent protein 3 isoform 2//cytochrome b ascorbate-dependent protein 3 isoform 3//cytochrome b, ascorbate dependent 3	-	-0.168862822695	1.12417202785	-0.0342964	0.86945	0.970447		ACSM3	acyl-coenzyme A synthetase ACSM3, mitochondrial//acyl-coenzyme A synthetase ACSM3, mitochondrial isoform 1//acyl-coenzyme A synthetase ACSM3, mitochondrial isoform 2	-	1.0033890987	2.00470381122	0.0	1	1
																		CYB561D1	cytochrome b561 domain-containing protein 1//cytochrome b561 domain-containing protein 1 isoform 1//cytochrome b561 domain-containing protein 1 isoform 2//cytochrome b561 domain-containing protein 1 isoform 3//cytochrome b561 domain-containing protein 1 isoform 4//cytochrome b561 domain-containing protein 1 isoform 5	-	0.0196198874972	1.01369236311	0.02097	0.9642	0.992523		ACSM4	acyl-CoA synthetase medium-chain family member 4//acyl-coenzyme A synthetase ACSM4, mitochondrial precursor	-	nan	nan	0.0	1	1
																		CYB561D2	-//cytochrome b561 domain-containing protein 2	-	-0.23439749064	1.17641533103	-0.114452	0.83425	0.960517		ACSM5	acyl-coenzyme A synthetase ACSM5, mitochondrial isoform 1//acyl-coenzyme A synthetase ACSM5, mitochondrial isoform 2//acyl-coenzyme A synthetase ACSM5, mitochondrial isoform 3	-	-inf	inf	0.0	1	1
																		CYB5A	cytochrome b5//cytochrome b5 isoform 1//cytochrome b5 isoform 2//cytochrome b5 isoform 3//cytochrome b5 type A (microsomal)	-//The protein encoded by this gene is a membrane-bound cytochrome that reduces ferric hemoglobin (methemoglobin) to ferrous hemoglobin, which is required for stearyl-CoA-desaturase activity. Defects in this gene are a cause of type IV hereditary methemoglobinemia. Three transcript variants encoding different isoforms have been found for this gene. [provided by RefSeq, Jun 2010].	-0.409267795236	1.32801164304	-0.449109	0.3026	0.588684		ACSM6	acyl-coenzyme A synthetase ACSM6, mitochondrial precursor	-	-3.34726101598	10.1771451619	0.0	1	1
																		CYB5B	cytochrome b5 type B//outer mitochondrial membrane cytochrome b5	-	0.283336419698	1.21700611722	0.441007	0.3177	0.606244		ACSS1	acetyl-coenzyme A synthetase 2-like, mitochondrial//acetyl-coenzyme A synthetase 2-like, mitochondrial isoform 1 precursor//acetyl-coenzyme A synthetase 2-like, mitochondrial isoform 2 precursor//acetyl-coenzyme A synthetase 2-like, mitochondrial isoform 3//acetyl-coenzyme A synthetase 2-like, mitochondrial isoform 4 precursor	-//This gene encodes a mitochondrial acetyl-CoA synthetase enzyme. A similar protein in mice plays an important role in the tricarboxylic acid cycle by catalyzing the conversion of acetate to acetyl CoA. Alternatively spliced transcript variants encoding multiple isoforms have been observed for this gene. [provided by RefSeq, Nov 2011].	-0.651196214097	1.57046981496	-0.733587	0.1208	0.337191
																		CYB5D1	cytochrome b5 domain-containing protein 1//cytochrome b5 domain-containing protein 1 isoform 1//cytochrome b5 domain-containing protein 1 isoform 2	-	-0.103503924776	1.0743796805	-0.0862663	0.8473	0.964387		ACSS2	acetyl-coenzyme A synthetase, cytoplasmic//acetyl-coenzyme A synthetase, cytoplasmic isoform 1//acetyl-coenzyme A synthetase, cytoplasmic isoform 2//acetyl-coenzyme A synthetase, cytoplasmic isoform 3	-//This gene encodes a cytosolic enzyme that catalyzes the activation of acetate for use in lipid synthesis and energy generation. The protein acts as a monomer and produces acetyl-CoA from acetate in a reaction that requires ATP. Expression of this gene is regulated by sterol regulatory element-binding proteins, transcription factors that activate genes required for the synthesis of cholesterol …	0.105969727405	1.07621754188	0.151179	0.7299	0.922271
																		CYB5D2	neuferricin//neuferricin isoform 1 precursor//neuferricin isoform 2	-	-0.0294730177605	1.02063924233	-0.033841	0.9432	0.988101		ACSS3	acyl-CoA synthetase short-chain family member 3, mitochondrial isoform 1 precursor//acyl-CoA synthetase short-chain family member 3, mitochondrial isoform 2 precursor//acyl-CoA synthetase short-chain family member 3, mitochondrial isoform 3//acyl-CoA synthetase short-chain family member 3, mitochondrial precursor	-	-3.32643581954	10.0312940302	-2.77449	5e-05	0.00070274
																		CYB5R1	NAD(P)H:quinone oxidoreductase type 3, polypeptide A2//NADH-cytochrome b5 reductase 1//cytochrome b5 reductase 1	-	-0.292567054384	1.22481771503	-0.340209	0.4324	0.724994		AMACR	alpha-methylacyl-CoA racemase//alpha-methylacyl-CoA racemase isoform 1//alpha-methylacyl-CoA racemase isoform 2//alpha-methylacyl-CoA racemase isoform 3	-//This gene encodes a racemase. The encoded enzyme interconverts pristanoyl-CoA and C27-bile acylCoAs between their (R)- and (S)-stereoisomers. The conversion to the (S)-stereoisomers is necessary for degradation of these substrates by peroxisomal beta-oxidation. Encoded proteins from this locus localize to both mitochondria and peroxisomes. Mutations in this gene may be associated with adult-on…	0.134318512453	1.09757422889	0.0822797	0.8421	0.962846
																		CYB5R2	-//NADH-cytochrome b5 reductase 2//NADH-cytochrome b5 reductase 2 isoform 1//NADH-cytochrome b5 reductase 2 isoform 2	-//The protein encoded by this gene belongs to the flavoprotein pyridine nucleotide cytochrome reductase family of proteins. Cytochrome b-type NAD(P)H oxidoreductases are implicated in many processes including cholesterol biosynthesis, fatty acid desaturation and elongation, and respiratory burst in neutrophils and macrophages. Cytochrome b5 reductases have soluble and membrane-bound forms that a…	-1.21819079834	2.32654775179	-0.588677	0.1755	0.430414		BBOX1	gamma-butyrobetaine dioxygenase	-//This gene encodes gamma butyrobetaine hydroxylase which catalyzes the formation of L-carnitine from gamma-butyrobetaine, the last step in the L-carnitine biosynthetic pathway. Carnitine is essential for the transport of activated fatty acids across the mitochondrial membrane during mitochondrial beta-oxidation. [provided by RefSeq, Jul 2008]. Publication Note: This RefSeq record includes a sub…	-2.12381272467	4.35844264544	-1.32819	0.01325	0.0670713
																		CYB5R3	NADH-cytochrome b5 reductase 3//NADH-cytochrome b5 reductase 3 isoform 1//NADH-cytochrome b5 reductase 3 isoform 2//NADH-cytochrome b5 reductase 3 isoform 3//cytochrome b5 reductase 3	-//This gene encodes cytochrome b5 reductase, which includes a membrane-bound form in somatic cells (anchored in the endoplasmic reticulum, mitochondrial and other membranes) and a soluble form in erythrocytes. The membrane-bound form exists mainly on the cytoplasmic side of the endoplasmic reticulum and functions in desaturation and elongation of fatty acids, in cholesterol biosynthesis, and in …	-0.338643137304	1.2645667025	-0.493255	0.2665	0.545694		BBOX1-AS1	-	-	-1.16563454569	2.24331862591	-0.251584	0.41065	0.704453
																		CYB5R4	cytochrome b5 reductase 4	-//NCB5OR is a flavohemoprotein that contains functional domains found in both cytochrome b5 (CYB5A; MIM 613218) and CYB5 reductase (CYB5R3; MIM 613213) (Zhu et al., 1999 [PubMed 10611283]).[supplied by OMIM, Jan 2010]. ##Evidence-Data-START## Transcript exon combination :: AL832113.1, BC025380.1 [ECO:0000332] RNAseq introns :: single sample supports all introns SAMEA1965299, SAMEA1966682 [ECO:00…	-0.231635165917	1.17416500646	-0.258127	0.5555	0.824225		BCKDHA	2-oxoisovalerate dehydrogenase subunit alpha, mitochondrial//2-oxoisovalerate dehydrogenase subunit alpha, mitochondrial isoform 1 precursor//2-oxoisovalerate dehydrogenase subunit alpha, mitochondrial isoform 2 precursor//2-oxoisovalerate dehydrogenase subunit alpha, mitochondrial precursor	-//The branched-chain alpha-keto acid (BCAA) dehydrogenase (BCKD) complex is an innter mitochondrial enzyme complex that catalyzes the second major step in the catabolism of the branched-chain amino acids leucine, isoleucine, and valine. The BCKD complex consists of three catalytic components: a heterotetrameric (alpha2-beta2) branched-chain alpha-keto acid decarboxylase (E1), a dihydrolipoyl tra…	-0.00686911266156	1.0047726591	-0.00854995	0.9854	0.996864
																		CYB5RL	NADH-cytochrome b5 reductase-like	-	0.238499287555	1.17976481434	0.240497	0.579	0.840189		BCKDHB	-//2-oxoisovalerate dehydrogenase subunit beta, mitochondrial//2-oxoisovalerate dehydrogenase subunit beta, mitochondrial isoform 1 precursor//2-oxoisovalerate dehydrogenase subunit beta, mitochondrial isoform 2//2-oxoisovalerate dehydrogenase subunit beta, mitochondrial precursor	-//This gene encodes the E1 beta subunit of branched-chain keto acid dehydrogenase, which is a multienzyme complex associated with the inner membrane of mitochondria. This enzyme complex functions in the catabolism of branched-chain amino acids. Mutations in this gene have been associated with maple syrup urine disease (MSUD), type 1B, a disease characterized by a maple syrup odor to the urine in…	0.115731121069	1.08352400876	0.136127	0.7546	0.932693
																		CYBA	cytochrome b-245 light chain//cytochrome b-245, alpha polypeptide	-//Cytochrome b is comprised of a light chain (alpha) and a heavy chain (beta). This gene encodes the light, alpha subunit which has been proposed as a primary component of the microbicidal oxidase system of phagocytes. Mutations in this gene are associated with autosomal recessive chronic granulomatous disease (CGD), that is characterized by the failure of activated phagocytes to generate supero…	0.777478909907	1.71413283016	0.446622	0.2926	0.576623		BDH1	(R,R)-butanediol dehydrogenase//D-beta-hydroxybutyrate dehydrogenase, mitochondrial precursor	-//This gene encodes a member of the short-chain dehydrogenase/reductase gene family. The encoded protein forms a homotetrameric lipid-requiring enzyme of the mitochondrial membrane and has a specific requirement for phosphatidylcholine for optimal enzymatic activity. The encoded protein catalyzes the interconversion of acetoacetate and (R)-3-hydroxybutyrate, the two major ketone bodies produced …	-0.220041349797	1.16476696995	-0.165033	0.72135	0.918443
																		CYBB	cytochrome b-245 heavy chain//cytochrome b-245, beta polypeptide	-//Cytochrome b (-245) is composed of cytochrome b alpha (CYBA) and beta (CYBB) chain. It has been proposed as a primary component of the microbicidal oxidase system of phagocytes. CYBB deficiency is one of five described biochemical defects associated with chronic granulomatous disease (CGD). In this disorder, there is decreased activity of phagocyte NADPH oxidase; neutrophils are able to phagoc…	-0.27280671524	1.20815597011	0.0	1	1		BDH2	3-hydroxybutyrate dehydrogenase type 2//putative dehydrogenase BDH2	-	-0.0761772097994	1.0542209079	-0.107687	0.81295	0.953842
																		CYBRD1	cytochrome b reductase 1//cytochrome b reductase 1 isoform 1//cytochrome b reductase 1 isoform 2//cytochrome b reductase 1 isoform 3	-//This gene is a member of the cytochrome b(561) family that encodes an iron-regulated protein. It highly expressed in the duodenal brush border membrane. It has ferric reductase activity and is believed to play a physiological role in dietary iron absorption. [provided by RefSeq, Jul 2008].	-0.654587603977	1.5741659117	-0.830127	0.07265	0.236716		CPT1A	carnitine O-palmitoyltransferase 1, liver isoform//carnitine O-palmitoyltransferase 1, liver isoform isoform 1//carnitine O-palmitoyltransferase 1, liver isoform isoform 2	-//The mitochondrial oxidation of long-chain fatty acids is initiated by the sequential action of carnitine palmitoyltransferase I (which is located in the outer membrane and is detergent-labile) and carnitine palmitoyltransferase II (which is located in the inner membrane and is detergent-stable), together with a carnitine-acylcarnitine translocase. CPT I is the key enzyme in the carnitine-depen…	0.568646818604	1.48313180881	0.575084	0.19515	0.459652
																		CYC1	cyclopropyl isomerase//cytochrome c isoform 1//cytochrome c1, heme protein, mitochondrial//cytochrome c1, heme protein, mitochondrial precursor	-//This gene encodes a subunit of the cytochrome bc1 complex, which plays an important role in the mitochondrial respiratory chain by transferring electrons from the Rieske iron-sulfur protein to cytochrome c. Mutations in this gene may cause mitochondrial complex III deficiency, nuclear type 6. [provided by RefSeq, Dec 2013]. Publication Note: This RefSeq record includes a subset of the publicat…	0.0350039940414	1.02455965948	0.053233	0.9022	0.978775		CPT1B	carnitine O-palmitoyltransferase 1, muscle isoform//carnitine O-palmitoyltransferase 1, muscle isoform isoform a//carnitine O-palmitoyltransferase 1, muscle isoform isoform c	-//The protein encoded by this gene, a member of the carnitine/choline acetyltransferase family, is the rate-controlling enzyme of the long-chain fatty acid beta-oxidation pathway in muscle mitochondria. This enzyme is required for the net transport of long-chain fatty acyl-CoAs from the cytoplasm into the mitochondria. Multiple transcript variants encoding different isoforms have been found for …	-0.177318109105	1.13077987256	-0.169234	0.7079	0.912328
																		CYCS	cytochrome c	-//This gene encodes a small heme protein that functions as a central component of the electron transport chain in mitochondria. The encoded protein associates with the inner membrane of the mitochondrion where it accepts electrons from cytochrome b and transfers them to the cytochrome oxidase complex. This protein is also involved in initiation of apoptosis. Mutations in this gene are associated…	0.121513829972	1.08787577948	0.192297	0.6547	0.88578		CPT1C	-//carnitine O-palmitoyltransferase 1, brain isoform//carnitine O-palmitoyltransferase 1, brain isoform isoform 1//carnitine O-palmitoyltransferase 1, brain isoform isoform 2	-//This gene encodes a member of the carnitine/choline acetyltransferase family. The encoded protein regulates the beta-oxidation and transport of long-chain fatty acids into mitochondria, and may play a role in the regulation of feeding behavior and whole-body energy homeostasis. Alternatively spliced transcript variants encoding multiple protein isoforms have been observed for this gene. [provi…	-0.225299731827	1.16902009693	-0.291231	0.53135	0.806774
																		CYCSP52	-	-	0.328774466904	1.25594602673	0.0355022	0.80375	0.950757		CPT2	carnitine O-palmitoyltransferase 2, mitochondrial//carnitine O-palmitoyltransferase 2, mitochondrial isoform 1 precursor//carnitine O-palmitoyltransferase 2, mitochondrial isoform 2 precursor//carnitine O-palmitoyltransferase 2, mitochondrial precursor//cuticular protein tweedle motif 2 precursor	-//The protein encoded by this gene is a nuclear protein which is transported to the mitochondrial inner membrane. Together with carnitine palmitoyltransferase I, the encoded protein oxidizes long-chain fatty acids in the mitochondria. Defects in this gene are associated with mitochondrial long-chain fatty-acid (LCFA) oxidation disorders. [provided by RefSeq, Jul 2008].	-0.228231346702	1.1713980084	-0.245517	0.58445	0.84372
																		CYFIP1	cytoplasmic FMR1-interacting protein 1//cytoplasmic FMR1-interacting protein 1 1131 isoform f//cytoplasmic FMR1-interacting protein 1 1219 isoform g//cytoplasmic FMR1-interacting protein 1 1223 isoform e//cytoplasmic FMR1-interacting protein 1 1253 isoform a//cytoplasmic FMR1-interacting protein 1 1287 isoform c//cytoplasmic FMR1-interacting protein 1 693 isoform d//cytoplasmic FMR1-interacting p…	-	-0.288733042093	1.22156704062	-0.45166	0.3259	0.615587		CPTP	ceramide-1-phosphate transfer protein	-	-0.234679033743	1.17664493183	-0.249004	0.57095	0.834894
																		CYFIP2	cytoplasmic FMR1-interacting protein 2//cytoplasmic FMR1-interacting protein 2 isoform a//cytoplasmic FMR1-interacting protein 2 isoform b//cytoplasmic FMR1-interacting protein 2 isoform c	-	0.346644508565	1.27159963596	0.538575	0.2259	0.500797		CROT	peroxisomal carnitine O-octanoyltransferase//peroxisomal carnitine O-octanoyltransferase isoform 1//peroxisomal carnitine O-octanoyltransferase isoform 2//peroxisomal carnitine O-octanoyltransferase isoform 3	-//This gene encodes a member of the carnitine/choline acetyltransferase family. The encoded protein converts 4,8-dimethylnonanoyl-CoA to its corresponding carnitine ester. This transesterification occurs in the peroxisome and is necessary for transport of medium- and long- chain acyl-CoA molecules out of the peroxisome to the cytosol and mitochondria. The protein thus plays a role in lipid metab…	-0.475811900029	1.390700639	-0.441332	0.3044	0.590791
																		CYGB	cytoglobin	-//This gene encodes a globin protein found in vertebrate cells. The encoded protein is described as a hexacoordinate hemoglobin which binds ligand differently from the pentacoordinate hemoglobins involved in oxygen transport, and may be involved in protection during oxidative stress. This gene is located on chromosome 17 in the same region as a retinal gene which is mutated in progressive rod-co…	-0.696841980813	1.6209526862	-0.348538	0.42725	0.72021		DECR1	2,4-dienoyl-CoA reductase, mitochondrial//2,4-dienoyl-CoA reductase, mitochondrial isoform 1 precursor//2,4-dienoyl-CoA reductase, mitochondrial isoform 2	-//This gene encodes an accessory enzyme which participates in the beta-oxidation and metabolism of unsaturated fatty enoyl-CoA esters. [provided by RefSeq, Jul 2008]. Publication Note: This RefSeq record includes a subset of the publications that are available for this gene. Please see the Gene record to access additional publications. ##Evidence-Data-START## Transcript exon combination :: L2605…	-0.368715371951	1.29120258494	-0.51696	0.2384	0.515997
																		CYHR1	cysteine and histidine-rich protein 1 isoform 1 precursor//cysteine and histidine-rich protein 1 isoform 2 precursor	-	-0.155092122959	1.11349271778	-0.188444	0.6867	0.90233		DECR2	peroxisomal 2,4-dienoyl-CoA reductase	-	-0.400917063292	1.32034693559	-0.378391	0.3864	0.680619
																		CYLC1	cylicin-1//cylicin-1 isoform 1//cylicin-1 isoform 2	-//This gene encodes a sperm head cytoskeletal protein. The encoded protein is associated with the calyx of spermatozoa and spermatids. Alternative splicing results in multiple transcript variants. [provided by RefSeq, Nov 2012].	-inf	inf	0.0	1	1		ECH1	delta(3,5)-Delta(2,4)-dienoyl-CoA isomerase, mitochondrial//delta(3,5)-Delta(2,4)-dienoyl-CoA isomerase, mitochondrial precursor	-//This gene encodes a member of the hydratase/isomerase superfamily. The gene product shows high sequence similarity to enoyl-coenzyme A (CoA) hydratases of several species, particularly within a conserved domain characteristic of these proteins. The encoded protein, which contains a C-terminal peroxisomal targeting sequence, localizes to the peroxisome. The rat ortholog, which localizes to the …	-0.283762747349	1.21736580517	-0.373467	0.39475	0.688984
																		CYLC2	cylicin-2	-//Cylicin II (CYCL2) is specifically expressed in testis and is part of the cytoskeletal calyx of mammalian sperm heads. Cylicin II may play a role in the morphogenesis of the sperm head. [provided by RefSeq, Jul 2008]. CCDS Note: This CCDS ID is based on a transcript that is a candidate for nonsense-mediated decay (NMD); however, the protein is supported by experimental evidence (PMID 7737358, …	nan	nan	0.0	1	1		ECHDC1	ethylmalonyl-CoA decarboxylase//ethylmalonyl-CoA decarboxylase isoform 1//ethylmalonyl-CoA decarboxylase isoform 2//ethylmalonyl-CoA decarboxylase isoform 3//ethylmalonyl-CoA decarboxylase isoform 4//ethylmalonyl-CoA decarboxylase isoform 5	-	0.288052217355	1.22099070479	0.412011	0.3694	0.663156
																		CYLD	cylindromatosis ortholog, isoform B//cylindromatosis ortholog, isoform D//cylindromatosis ortholog, isoform E//ubiquitin carboxyl-terminal hydrolase CYLD//ubiquitin carboxyl-terminal hydrolase CYLD isoform 1//ubiquitin carboxyl-terminal hydrolase CYLD isoform 2	-//This gene is encodes a cytoplasmic protein with three cytoskeletal-associated protein-glycine-conserved (CAP-GLY) domains that functions as a deubiquitinating enzyme. Mutations in this gene have been associated with cylindromatosis, multiple familial trichoepithelioma, and Brooke-Spiegler syndrome. Alternate transcriptional splice variants, encoding different isoforms, have been characterized.…	0.069328354136	1.04922810235	0.096918	0.8345	0.960582		ECHDC2	enoyl-CoA hydratase domain-containing protein 2, mitochondrial isoform 1//enoyl-CoA hydratase domain-containing protein 2, mitochondrial isoform 2//enoyl-CoA hydratase domain-containing protein 2, mitochondrial isoform 3//enoyl-CoA hydratase domain-containing protein 2, mitochondrial isoform 4//enoyl-CoA hydratase domain-containing protein 2, mitochondrial precursor	-	-0.130779641335	1.09488522417	0.0	1	1
																		CYMP	-	-	nan	nan	0.0	1	1		ECHDC3	enoyl-CoA hydratase domain-containing protein 3, mitochondrial//enoyl-CoA hydratase domain-containing protein 3, mitochondrial precursor	-	-1.5635264308	2.95575446756	-0.759961	0.10605	0.308635
																		CYP11A1	cholesterol side-chain cleavage enzyme, mitochondrial//cholesterol side-chain cleavage enzyme, mitochondrial isoform a precursor//cholesterol side-chain cleavage enzyme, mitochondrial isoform b//cholesterol side-chain cleavage enzyme, mitochondrial precursor	-//This gene encodes a member of the cytochrome P450 superfamily of enzymes. The cytochrome P450 proteins are monooxygenases which catalyze many reactions involved in drug metabolism and synthesis of cholesterol, steroids and other lipids. This protein localizes to the mitochondrial inner membrane and catalyzes the conversion of cholesterol to pregnenolone, the first and rate-limiting step in the…	-0.261516633286	1.19873821612	0.0	1	1		ECHS1	enoyl-CoA hydratase, mitochondrial//enoyl-CoA hydratase, mitochondrial precursor	-//The protein encoded by this gene functions in the second step of the mitochondrial fatty acid beta-oxidation pathway. It catalyzes the hydration of 2-trans-enoyl-coenzyme A (CoA) intermediates to L-3-hydroxyacyl-CoAs. The gene product is a member of the hydratase/isomerase superfamily. It localizes to the mitochondrial matrix. Transcript variants utilizing alternative transcription initiation …	0.0337438461818	1.0236651302	0.0499895	0.9137	0.981496
																		CYP11B1	cytochrome P450 11B1, mitochondrial//cytochrome P450 11B1, mitochondrial isoform 1 precursor//cytochrome P450 11B1, mitochondrial isoform 2 precursor//cytochrome P450 11B1, mitochondrial precursor	-//This gene encodes a member of the cytochrome P450 superfamily of enzymes. The cytochrome P450 proteins are monooxygenases which catalyze many reactions involved in drug metabolism and synthesis of cholesterol, steroids and other lipids. This protein localizes to the mitochondrial inner membrane and is involved in the conversion of progesterone to cortisol in the adrenal cortex. Mutations in th…	nan	nan	0.0	1	1		ECI1	delta(3), delta(2)-enoyl CoA isomerase 1//dodecenoyl-CoA isomerase//enoyl-CoA delta isomerase 1, mitochondrial//enoyl-CoA delta isomerase 1, mitochondrial isoform 1 precursor//enoyl-CoA delta isomerase 1, mitochondrial isoform 2 precursor	-//This gene encodes a member of the hydratase/isomerase superfamily. The protein encoded is a key mitochondrial enzyme involved in beta-oxidation of unsaturated fatty acids. It catalyzes the transformation of 3-cis and 3-trans-enoyl-CoA esters arising during the stepwise degradation of cis-, mono-, and polyunsaturated fatty acids to the 2-trans-enoyl-CoA intermediates. Alternatively spliced tran…	0.110132128786	1.07932708182	0.141904	0.75595	0.933222
																		CYP11B2	cytochrome P450 11B2, mitochondrial//cytochrome P450 11B2, mitochondrial precursor	-//This gene encodes a member of the cytochrome P450 superfamily of enzymes. The cytochrome P450 proteins are monooxygenases which catalyze many reactions involved in drug metabolism and synthesis of cholesterol, steroids and other lipids. This protein localizes to the mitochondrial inner membrane. The enzyme has steroid 18-hydroxylase activity to synthesize aldosterone and 18-oxocortisol as well…	nan	nan	0.0	1	1		ECI2	-//enoyl-CoA delta isomerase 2, mitochondrial//enoyl-CoA delta isomerase 2, mitochondrial isoform 1//enoyl-CoA delta isomerase 2, mitochondrial isoform 2	-//This gene encodes a member of the hydratase/isomerase superfamily. The protein encoded is a key mitochondrial enzyme involved in beta-oxidation of unsaturated fatty acids. It catalyzes the transformation of 3-cis and 3-trans-enoyl-CoA esters arising during the stepwise degradation of cis-, mono-, and polyunsaturated fatty acids to the 2-trans-enoyl-CoA intermediates. Alternatively spliced tran…	-0.656073646515	1.57578821068	-0.881372	0.0468	0.172276
																		CYP17A1	steroid 17-alpha-hydroxylase/17,20 lyase precursor	-//This gene encodes a member of the cytochrome P450 superfamily of enzymes. The cytochrome P450 proteins are monooxygenases which catalyze many reactions involved in drug metabolism and synthesis of cholesterol, steroids and other lipids. This protein localizes to the endoplasmic reticulum. It has both 17alpha-hydroxylase and 17,20-lyase activities and is a key enzyme in the steroidogenic pathwa…	1.19282262726	2.28599560087	0.0	1	1		EHHADH	peroxisomal bifunctional enzyme//peroxisomal bifunctional enzyme isoform 1//peroxisomal bifunctional enzyme isoform 2	-//The protein encoded by this gene is a bifunctional enzyme and is one of the four enzymes of the peroxisomal beta-oxidation pathway. The N-terminal region of the encoded protein contains enoyl-CoA hydratase activity while the C-terminal region contains 3-hydroxyacyl-CoA dehydrogenase activity. Defects in this gene are a cause of peroxisomal disorders such as Zellweger syndrome. Two transcript v…	-0.383107667791	1.30414805971	-0.269636	0.53555	0.809869
																		CYP19A1	aromatase//aromatase 1	-//This gene encodes a member of the cytochrome P450 superfamily of enzymes. The cytochrome P450 proteins are monooxygenases which catalyze many reactions involved in drug metabolism and synthesis of cholesterol, steroids and other lipids. This protein localizes to the endoplasmic reticulum and catalyzes the last steps of estrogen biosynthesis. Mutations in this gene can result in either increase…	0.823218778146	1.76934916408	0.0	1	1		EHHADH-AS1	-	-	nan	nan	0.0	1	1
																		CYP1A1	cytochrome P450 1A1//cytochrome P450 1A1 isoform 1//cytochrome P450 1A1 isoform 2//cytochrome P450 1A4	-//This gene, CYP1A1, encodes a member of the cytochrome P450 superfamily of enzymes. The cytochrome P450 proteins are monooxygenases which catalyze many reactions involved in drug metabolism and synthesis of cholesterol, steroids and other lipids. This protein localizes to the endoplasmic reticulum and its expression is induced by some polycyclic aromatic hydrocarbons (PAHs), some of which are f…	-0.506335865076	1.4204380036	0.0	1	1		ETFA	electron transfer flavoprotein subunit alpha, mitochondrial//electron transfer flavoprotein subunit alpha, mitochondrial isoform a//electron transfer flavoprotein subunit alpha, mitochondrial isoform b	-//ETFA participates in catalyzing the initial step of the mitochondrial fatty acid beta-oxidation. It shuttles electrons between primary flavoprotein dehydrogenases and the membrane-bound electron transfer flavoprotein ubiquinone oxidoreductase. Defects in electron-transfer-flavoprotein have been implicated in type II glutaricaciduria in which multiple acyl-CoA dehydrogenase deficiencies result …	-0.14422626479	1.10513779528	-0.209774	0.6377	0.876226
																		CYP1A2	cytochrome P450 1A2//cytochrome P450 1A2 precursor//cytochrome P450 1A5	-//This gene encodes a member of the cytochrome P450 superfamily of enzymes. The cytochrome P450 proteins are monooxygenases which catalyze many reactions involved in drug metabolism and synthesis of cholesterol, steroids and other lipids. The protein encoded by this gene localizes to the endoplasmic reticulum and its expression is induced by some polycyclic aromatic hydrocarbons (PAHs), some of …	inf	inf	0.0	1	1		ETFB	electron transfer flavoprotein subunit beta//electron transfer flavoprotein subunit beta isoform 1//electron transfer flavoprotein subunit beta isoform 2	-//This gene encodes electron-transfer-flavoprotein, beta polypeptide, which shuttles electrons between primary flavoprotein dehydrogenases involved in mitochondrial fatty acid and amino acid catabolism and the membrane-bound electron transfer flavoprotein ubiquinone oxidoreductase. The gene deficiencies have been implicated in type II glutaricaciduria. Alternatively spliced transcript variants h…	0.553060624631	1.46719499703	0.709308	0.12505	0.344974
																		CYP1B1	cytochrome P450 1B1	-//This gene encodes a member of the cytochrome P450 superfamily of enzymes. The cytochrome P450 proteins are monooxygenases which catalyze many reactions involved in drug metabolism and synthesis of cholesterol, steroids and other lipids. The enzyme encoded by this gene localizes to the endoplasmic reticulum and metabolizes procarcinogens such as polycyclic aromatic hydrocarbons and 17beta-estra…	-1.33754287086	2.52720530538	-1.47864	0.0021	0.0159307		ETFDH	electron transfer flavoprotein-ubiquinone oxidoreductase, mitochondrial//electron transfer flavoprotein-ubiquinone oxidoreductase, mitochondrial isoform 1 precursor//electron transfer flavoprotein-ubiquinone oxidoreductase, mitochondrial isoform 2//electron transfer flavoprotein-ubiquinone oxidoreductase, mitochondrial isoform 3//electron transfer flavoprotein-ubiquinone oxidoreductase, mitochond…	-//This gene encodes a component of the electron-transfer system in mitochondria and is essential for electron transfer from a number of mitochondrial flavin-containing dehydrogenases to the main respiratory chain. Mutations in this gene are associated with glutaric acidemia. Alternatively spliced transcript variants that encode distinct isoforms have been observed. [provided by RefSeq, Aug 2013].	-0.258906725365	1.19657159873	-0.169259	0.7299	0.922271
																		CYP1B1-AS1	-	-	-0.99495865839	1.99302341312	0.0	1	1		GLUD1	glutamate dehydrogenase 1, mitochondrial//glutamate dehydrogenase 1, mitochondrial isoform a precursor//glutamate dehydrogenase 1, mitochondrial isoform b//glutamate dehydrogenase 1, mitochondrial isoform c//glutamate dehydrogenase 1, mitochondrial precursor	-//This gene encodes glutamate dehydrogenase, which is a mitochondrial matrix enzyme that catalyzes the oxidative deamination of glutamate to alpha-ketoglutarate and ammonia. This enzyme has an important role in regulating amino acid-induced insulin secretion. It is allosterically activated by ADP and inhibited by GTP and ATP. Activating mutations in this gene are a common cause of congenital hyp…	0.0513025693083	1.0362000579	0.0816548	0.85245	0.965844
																		CYP20A1	cytochrome P450 20A1//cytochrome P450, family 20, subfamily A, polypeptide 1	-//This gene encodes a member of the cytochrome P450 superfamily of enzymes. The cytochrome P450 proteins are monooxygenases that catalyze many reactions involved in drug metabolism and synthesis of cholesterol, steroids and other lipids. This protein lacks one amino acid of the conserved heme binding site. It also lacks the conserved I-helix motif AGX(D,E)T, suggesting that its substrate may car…	0.00362496485795	1.00251579348	0.00549686	0.98945	0.997711		GLUD1P3	-	-	0.0518117316277	1.03656582275	0.0442901	0.91395	0.981571
																		CYP21A1P	-	-	-0.790420249211	1.72957820596	0.0	1	1		GLUD1P7	-	-	0.0333672427754	1.0233979459	0.0117357	0.96865	0.993421
																		CYP21A2	steroid 21-hydroxylase//steroid 21-hydroxylase isoform a//steroid 21-hydroxylase isoform b//steroid 21-hydroxylase precursor	-//This gene encodes a member of the cytochrome P450 superfamily of enzymes. The cytochrome P450 proteins are monooxygenases which catalyze many reactions involved in drug metabolism and synthesis of cholesterol, steroids and other lipids. This protein localizes to the endoplasmic reticulum and hydroxylates steroids at the 21 position. Its activity is required for the synthesis of steroid hormone…	-0.0441664624087	1.03108728182	0.0	1	1		GLUD2	glutamate dehydrogenase 2, mitochondrial precursor	-//The protein encoded by this gene is localized to the mitochondrion and acts as a homohexamer to recycle glutamate during neurotransmission. The encoded enzyme catalyzes the reversible oxidative deamination of glutamate to alpha-ketoglutarate. This gene is intronless.[provided by RefSeq, Jan 2010]. Publication Note: This RefSeq record includes a subset of the publications that are available for…	0.093707597895	1.06710903692	0.0	1	1
																		CYP24A1	1,25-dihydroxyvitamin D(3) 24-hydroxylase, mitochondrial//1,25-dihydroxyvitamin D(3) 24-hydroxylase, mitochondrial isoform 1 precursor//1,25-dihydroxyvitamin D(3) 24-hydroxylase, mitochondrial isoform 2 precursor	-//This gene encodes a member of the cytochrome P450 superfamily of enzymes. The cytochrome P450 proteins are monooxygenases which catalyze many reactions involved in drug metabolism and synthesis of cholesterol, steroids and other lipids. This mitochondrial protein initiates the degradation of 1,25-dihydroxyvitamin D3, the physiologically active form of vitamin D3, by hydroxylation of the side c…	-2.92105553153	7.57400057913	0.0	1	1		GLUL	glutamine synthetase//glutamine synthetase isoform 1//glutamine synthetase isoform 2	-//The protein encoded by this gene belongs to the glutamine synthetase family. It catalyzes the synthesis of glutamine from glutamate and ammonia in an ATP-dependent reaction. This protein plays a role in ammonia and glutamate detoxification, acid-base homeostasis, cell signaling, and cell proliferation. Glutamine is an abundant amino acid, and is important to the biosynthesis of several amino a…	0.140493187126	1.10228186793	0.188646	0.66845	0.89311
																		CYP26A1	cytochrome P450 26A1//cytochrome P450 26A1 isoform 1//cytochrome P450 26A1 isoform 2//cytochrome P450, family 26, subfamily A, polypeptide 1//cytochrome P450, family 26, subfamily A, polypeptide 1 isoform 1//cytochrome P450, family 26, subfamily A, polypeptide 1 isoform 2	-//This gene encodes a member of the cytochrome P450 superfamily of enzymes. The cytochrome P450 proteins are monooxygenases which catalyze many reactions involved in drug metabolism and synthesis of cholesterol, steroids and other lipids. This endoplasmic reticulum protein acts on retinoids, including all-trans-retinoic acid (RA), with both 4-hydroxylation and 18-hydroxylation activities. This e…	-1.93433316615	3.82201427353	-1.2407	0.62295	0.867694		HADH	hydroxyacyl-coenzyme A dehydrogenase, mitochondrial//hydroxyacyl-coenzyme A dehydrogenase, mitochondrial isoform 1 precursor//hydroxyacyl-coenzyme A dehydrogenase, mitochondrial isoform 2 precursor//hydroxyacyl-coenzyme A dehydrogenase, mitochondrial precursor	-//This gene is a member of the 3-hydroxyacyl-CoA dehydrogenase gene family. The encoded protein functions in the mitochondrial matrix to catalyze the oxidation of straight-chain 3-hydroxyacyl-CoAs as part of the beta-oxidation pathway. Its enzymatic activity is highest with medium-chain-length fatty acids. Mutations in this gene cause one form of familial hyperinsulinemic hypoglycemia. The human…	0.0368729655349	1.02588780826	0.0478616	0.9195	0.982758
																		CYP26B1	cytochrome P450 26B1//cytochrome P450 26B1 isoform 1//cytochrome P450 26B1 isoform 2	-//This gene encodes a member of the cytochrome P450 superfamily. The cytochrome P450 proteins are monooxygenases which catalyze many reactions involved in drug metabolism and synthesis of cholesterol, steroids and other lipids. The encoded protein is localized to the endoplasmic reticulum, and functions as a critical regulator of all-trans retinoic acid levels by the specific inactivation of all…	3.13655958888	8.79424416823	2.06243	0.00065	0.00620874		HADHA	trifunctional enzyme subunit alpha, mitochondrial//trifunctional enzyme subunit alpha, mitochondrial precursor	-//This gene encodes the alpha subunit of the mitochondrial trifunctional protein, which catalyzes the last three steps of mitochondrial beta-oxidation of long chain fatty acids. The mitochondrial membrane-bound heterocomplex is composed of four alpha and four beta subunits, with the alpha subunit catalyzing the 3-hydroxyacyl-CoA dehydrogenase and enoyl-CoA hydratase activities. Mutations in this…	-0.333934576458	1.26044623139	-0.523685	0.2236	0.497825
																		CYP26C1	cytochrome P450 26C1	This gene encodes a member of the cytochrome P450 superfamily of enzymes. The cytochrome P450 proteins are monooxygenases which catalyze many reactions involved in drug metabolism and synthesis of cholesterol, steroids and other lipids. This enzyme is involved in the catabolism of all-trans- and 9-cis-retinoic acid, and thus contributes to the regulation of retinoic acid levels in cells and tissu…	-0.837247901435	1.78663868035	0.0	1	1		HADHB	trifunctional enzyme subunit beta, mitochondrial//trifunctional enzyme subunit beta, mitochondrial isoform 1 precursor//trifunctional enzyme subunit beta, mitochondrial isoform 2 precursor//trifunctional enzyme subunit beta, mitochondrial isoform 3//trifunctional enzyme subunit beta, mitochondrial precursor	-//This gene encodes the beta subunit of the mitochondrial trifunctional protein, which catalyzes the last three steps of mitochondrial beta-oxidation of long chain fatty acids. The mitochondrial membrane-bound heterocomplex is composed of four alpha and four beta subunits, with the beta subunit catalyzing the 3-ketoacyl-CoA thiolase activity. The encoded protein can also bind RNA and decreases t…	-0.350720608324	1.2751974136	-0.519996	0.23775	0.515266
																		CYP27A1	sterol 26-hydroxylase, mitochondrial//sterol 26-hydroxylase, mitochondrial precursor	-//This gene encodes a member of the cytochrome P450 superfamily of enzymes. The cytochrome P450 proteins are monooxygenases which catalyze many reactions involved in drug metabolism and synthesis of cholesterol, steroids and other lipids. This mitochondrial protein oxidizes cholesterol intermediates as part of the bile synthesis pathway. Since the conversion of cholesterol to bile acids is the m…	-1.93423747299	3.82176076984	-1.47247	0.00095	0.00844161		HPD	4-hydroxyphenylpyruvate dioxygenase//4-hydroxyphenylpyruvate dioxygenase isoform 1//4-hydroxyphenylpyruvate dioxygenase isoform 2	-//The protein encoded by this gene is an enzyme in the catabolic pathway of tyrosine. The encoded protein catalyzes the conversion of 4-hydroxyphenylpyruvate to homogentisate. Defects in this gene are a cause of tyrosinemia type 3 (TYRO3) and hawkinsinuria (HAWK). Two transcript variants encoding different isoforms have been found for this gene. [provided by RefSeq, Jan 2010].	-1.2038029851	2.30346070188	0.0	1	1
																		CYP27B1	25-hydroxyvitamin D-1 alpha hydroxylase, mitochondrial	-//This gene encodes a member of the cytochrome P450 superfamily of enzymes. The cytochrome P450 proteins are monooxygenases which catalyze many reactions involved in drug metabolism and synthesis of cholesterol, steroids and other lipids. The protein encoded by this gene localizes to the inner mitochondrial membrane where it hydroxylates 25-hydroxyvitamin D3 at the 1alpha position. This reaction…	-1.08673258406	2.1239246488	0.0	1	1		HPDL	4-hydroxyphenylpyruvate dioxygenase-like protein	-	-0.235193140865	1.17706430621	-0.115427	0.7953	0.94788
																		CYP27C1	cytochrome P450 27C1	This gene encodes a member of the cytochrome P450 superfamily of enzymes. The cytochrome P450 proteins are monooxygenases which catalyze many reactions involved in drug metabolism and synthesis of cholesterol, steroids and other lipids. [provided by RefSeq, Jul 2008]. Sequence Note: This RefSeq record was created from transcript and genomic sequence data because transcript sequence consistent wit…	0.617437676134	1.53414800967	0.529678	0.2249	0.499531		HPGD	15-hydroxyprostaglandin dehydrogenase [NAD(+)]//15-hydroxyprostaglandin dehydrogenase [NAD(+)] isoform 1//15-hydroxyprostaglandin dehydrogenase [NAD(+)] isoform 2//15-hydroxyprostaglandin dehydrogenase [NAD(+)] isoform 3//15-hydroxyprostaglandin dehydrogenase [NAD(+)] isoform 4//15-hydroxyprostaglandin dehydrogenase [NAD(+)] isoform 5	-//This gene encodes a member of the short-chain nonmetalloenzyme alcohol dehydrogenase protein family. The encoded enzyme is responsible for the metabolism of prostaglandins, which function in a variety of physiologic and cellular processes such as inflammation. Mutations in this gene result in primary autosomal recessive hypertrophic osteoarthropathy and cranioosteoarthropathy. Multiple transcr…	0.470026594344	1.38513500117	0.0	1	1
																		CYP2A13	cytochrome P450 2A13//cytochrome P450 family 2 subfamily A polypeptide 13	-//This gene encodes a member of the cytochrome P450 superfamily of enzymes. The cytochrome P450 proteins are monooxygenases which catalyze many reactions involved in drug metabolism and synthesis of cholesterol, steroids and other lipids. This protein localizes to the endoplasmic reticulum. Although its endogenous substrate has not been determined, it is known to metabolize 4-(methylnitrosamino)…	nan	nan	0.0	1	1		HPGDS	hematopoietic prostaglandin D synthase	-//Prostaglandin-D synthase is a sigma class glutathione-S-transferase family member. The enzyme catalyzes the conversion of PGH2 to PGD2 and plays a role in the production of prostanoids in the immune system and mast cells. The presence of this enzyme can be used to identify the differentiation stage of human megakaryocytes. [provided by RefSeq, Jul 2008]. Publication Note: This RefSeq record in…	1.24402721621	2.36858790631	0.0	1	1
																		CYP2A6	cytochrome P450 2A6 precursor	This gene, CYP2A6, encodes a member of the cytochrome P450 superfamily of enzymes. The cytochrome P450 proteins are monooxygenases which catalyze many reactions involved in drug metabolism and synthesis of cholesterol, steroids and other lipids. This protein localizes to the endoplasmic reticulum and its expression is induced by phenobarbital. The enzyme is known to hydroxylate coumarin, and also…	-0.416994981073	1.33514365852	0.0	1	1		HPN	serine protease hepsin//serine protease hepsin precursor	-//This gene encodes a type II transmembrane serine protease that may be involved in diverse cellular functions, including blood coagulation and the maintenance of cell morphology. Expression of the encoded protein is associated with the growth and progression of cancers, particularly prostate cancer. The protein is cleaved into a catalytic serine protease chain and a non-catalytic scavenger rece…	-inf	inf	0.0	1	1
																		CYP2A7	cytochrome P450 2A7 isoform 1 precursor//cytochrome P450 2A7 isoform 2 precursor//cytochrome P450, family 2, subfamily A, polypeptide 7	-//This gene encodes a member of the cytochrome P450 superfamily of enzymes. The cytochrome P450 proteins are monooxygenases which catalyze many reactions involved in drug metabolism and synthesis of cholesterol, steroids and other lipids. This protein localizes to the endoplasmic reticulum; its substrate has not yet been determined. This gene, which produces two transcript variants, is part of a…	3.40006732548	10.5565559119	0.0	1	1		HPN-AS1	-	-	nan	nan	0.0	1	1
																		CYP2B6	cytochrome P450 2B11 precursor//cytochrome P450 2B6 precursor//cytochrome P450 subfamily 2B precursor//cytochrome P450, family 2, subfamily B, polypeptide 6 precursor	-//This gene, CYP2B6, encodes a member of the cytochrome P450 superfamily of enzymes. The cytochrome P450 proteins are monooxygenases which catalyze many reactions involved in drug metabolism and synthesis of cholesterol, steroids and other lipids. This protein localizes to the endoplasmic reticulum and its expression is induced by phenobarbital. The enzyme is known to metabolize some xenobiotics…	nan	nan	0.0	1	1		HSD11B1	corticosteroid 11-beta-dehydrogenase isozyme 1	-//The protein encoded by this gene is a microsomal enzyme that catalyzes the conversion of the stress hormone cortisol to the inactive metabolite cortisone. In addition, the encoded protein can catalyze the reverse reaction, the conversion of cortisone to cortisol. Too much cortisol can lead to central obesity, and a particular variation in this gene has been associated with obesity and insulin …	nan	nan	0.0	1	1
																		CYP2B7P	-	-	-0.680828140962	1.60305968517	0.0	1	1		HSD11B1L	hydroxysteroid 11-beta-dehydrogenase 1-like protein isoform a precursor//hydroxysteroid 11-beta-dehydrogenase 1-like protein isoform b precursor//hydroxysteroid 11-beta-dehydrogenase 1-like protein isoform c//hydroxysteroid 11-beta-dehydrogenase 1-like protein isoform d//hydroxysteroid 11-beta-dehydrogenase 1-like protein isoform e precursor//hydroxysteroid 11-beta-dehydrogenase 1-like protein is…	-//This gene is a member of the hydroxysteroid dehydrogenase family. The encoded protein is similar to an enzyme that catalyzes the interconversion of inactive to active glucocorticoids (e.g. cortisone). Alternatively spliced transcript variants encoding multiple isoforms have been observed for this gene. [provided by RefSeq, Jun 2012].	0.0608558253823	1.04308434849	0.0573341	0.92155	0.983231
																		CYP2C18	cytochrome P450 2C18 isoform 1 precursor//cytochrome P450 2C18 isoform 2 precursor//cytochrome P450 2C18 precursor//cytochrome P450 2C21//cytochrome P450, family 2, subfamily C, polypeptide 18 precursor	-//This gene encodes a member of the cytochrome P450 superfamily of enzymes. The cytochrome P450 proteins are monooxygenases which catalyze many reactions involved in drug metabolism and synthesis of cholesterol, steroids and other lipids. This protein localizes to the endoplasmic reticulum but its specific substrate has not yet been determined. The gene is located within a cluster of cytochrome …	-0.889563274528	1.85261522442	0.0	1	1		HSD11B2	corticosteroid 11-beta-dehydrogenase isozyme 2	-//There are at least two isozymes of the corticosteroid 11-beta-dehydrogenase, a microsomal enzyme complex responsible for the interconversion of cortisol and cortisone. The type I isozyme has both 11-beta-dehydrogenase (cortisol to cortisone) and 11-oxoreductase (cortisone to cortisol) activities. The type II isozyme, encoded by this gene, has only 11-beta-dehydrogenase activity. In aldosterone…	1.38089165967	2.60429280035	0.865673	0.0524	0.187073
																		CYP2C19	cytochrome P450 2C19//cytochrome P450 2C19 precursor//cytochrome P450, family 2, subfamily C, polypeptide 19	-//This gene encodes a member of the cytochrome P450 superfamily of enzymes. The cytochrome P450 proteins are monooxygenases which catalyze many reactions involved in drug metabolism and synthesis of cholesterol, steroids and other lipids. This protein localizes to the endoplasmic reticulum and is known to metabolize many xenobiotics, including the anticonvulsive drug mephenytoin, omeprazole, dia…	-inf	inf	0.0	1	1		HSD17B1	estradiol 17-beta-dehydrogenase 1//estradiol 17-beta-dehydrogenase 1 isoform 1//estradiol 17-beta-dehydrogenase 1 isoform 2	-	0.0821968696001	1.0586288451	0.0726003	0.87055	0.970731
																		CYP2C8	cytochrome P450 2C8 isoform a precursor//cytochrome P450 2C8 isoform b//cytochrome P450 2C8 isoform c//cytochrome P450 2C8 precursor	-//This gene encodes a member of the cytochrome P450 superfamily of enzymes. The cytochrome P450 proteins are monooxygenases which catalyze many reactions involved in drug metabolism and synthesis of cholesterol, steroids and other lipids. This protein localizes to the endoplasmic reticulum and its expression is induced by phenobarbital. The enzyme is known to metabolize many xenobiotics, includi…	-inf	inf	0.0	1	1		HSD17B10	3-hydroxyacyl-CoA dehydrogenase type-2//3-hydroxyacyl-CoA dehydrogenase type-2 isoform 1//3-hydroxyacyl-CoA dehydrogenase type-2 isoform 2	-//This gene encodes 3-hydroxyacyl-CoA dehydrogenase type II, a member of the short-chain dehydrogenase/reductase superfamily. The gene product is a mitochondrial protein that catalyzes the oxidation of a wide variety of fatty acids and steroids, and is a subunit of mitochondrial ribonuclease P, which is involved in tRNA maturation. The protein has been implicated in the development of Alzheimer …	-0.147326940106	1.10751553858	-0.209638	0.63825	0.876555
																		CYP2C9	cytochrome P450 2C9 precursor//cytochrome P450, family 2, subfamily C, polypeptide 43 precursor	-//This gene encodes a member of the cytochrome P450 superfamily of enzymes. The cytochrome P450 proteins are monooxygenases which catalyze many reactions involved in drug metabolism and synthesis of cholesterol, steroids and other lipids. This protein localizes to the endoplasmic reticulum and its expression is induced by rifampin. The enzyme is known to metabolize many xenobiotics, including ph…	nan	nan	0.0	1	1		HSD17B11	estradiol 17-beta-dehydrogenase 11//estradiol 17-beta-dehydrogenase 11 precursor	-//Short-chain alcohol dehydrogenases, such as HSD17B11, metabolize secondary alcohols and ketones (Brereton et al., 2001 [PubMed 11165019]).[supplied by OMIM, Jun 2009]. Publication Note: This RefSeq record includes a subset of the publications that are available for this gene. Please see the Gene record to access additional publications. ##Evidence-Data-START## Transcript exon combination :: BC…	-0.160186619681	1.11743167399	-0.18671	0.6753	0.896705
																		CYP2D6	cytochrome P450 2D6//cytochrome P450 2D6 isoform 1//cytochrome P450 2D6 isoform 2//cytochrome P450, family 2, subfamily D, polypeptide 6	-//This gene encodes a member of the cytochrome P450 superfamily of enzymes. The cytochrome P450 proteins are monooxygenases which catalyze many reactions involved in drug metabolism and synthesis of cholesterol, steroids and other lipids. This protein localizes to the endoplasmic reticulum and is known to metabolize as many as 25% of commonly prescribed drugs. Its substrates include antidepressa…	-0.62656574723	1.54388548503	-0.356976	0.41335	0.707049		HSD17B12	very-long-chain 3-oxoacyl-CoA reductase	-//This gene encodes a very important 17beta-hydroxysteroid dehydrogenase (17beta-HSD) that converts estrone into estradiol in ovarian tissue. This enzyme is also involved in fatty acid elongation. [provided by RefSeq, Oct 2011]. Publication Note: This RefSeq record includes a subset of the publications that are available for this gene. Please see the Gene record to access additional publications…	-0.431455457431	1.34859341418	-0.652611	0.14915	0.387682
																		CYP2D7	-	This pseudogene is a member of the cytochrome P450 gene superfamily. The cytochrome P450 proteins are monooxygenases which catalyze many reactions involved in drug metabolism and synthesis of cholesterol, steroids and other lipids. It is possible that, in rare cases, a combination of two SNPs in this gene may result in an open reading frame encoding a functional enzyme which metabolizes codeine t…	-0.565880484177	1.4802906626	-0.319004	0.42575	0.718833		HSD17B13	17-beta-hydroxysteroid dehydrogenase 13//17-beta-hydroxysteroid dehydrogenase 13 isoform A precursor//17-beta-hydroxysteroid dehydrogenase 13 isoform B	-	1.08593328951	2.12274825936	0.0	1	1
																		CYP2E1	cytochrome P450 2E1//cytochrome P450 2E1 precursor	-//This gene encodes a member of the cytochrome P450 superfamily of enzymes. The cytochrome P450 proteins are monooxygenases which catalyze many reactions involved in drug metabolism and synthesis of cholesterol, steroids and other lipids. This protein localizes to the endoplasmic reticulum and is induced by ethanol, the diabetic state, and starvation. The enzyme metabolizes both endogenous subst…	-0.623698278727	1.54081994017	0.0	1	1		HSD17B14	17-beta-hydroxysteroid dehydrogenase 14	-//17-beta-hydroxysteroid dehydrogenases, such as HSD17B14, are primarily involved in metabolism of steroids at the C17 position and also of other substrates, such as fatty acids, prostaglandins, and xenobiotics (Lukacik et al., 2007 [PubMed 17067289]).[supplied by OMIM, Jun 2009]. ##Evidence-Data-START## Transcript exon combination :: AF126781.1, BC006283.2 [ECO:0000332] RNAseq introns :: mixed/…	-0.265049952542	1.20167765625	-0.231009	0.5822	0.842241
																		CYP2F1	-//cytochrome P450 2F1 precursor//cytochrome P450, family 2, subfamily F, polypeptide 6 precursor	-//This gene encodes a member of the cytochrome P450 superfamily of enzymes. The cytochrome P450 proteins are monooxygenases which catalyze many reactions involved in drug metabolism and synthesis of cholesterol, steroids and other lipids. This protein localizes to the endoplasmic reticulum and is known to dehydrogenate 3-methylindole, an endogenous toxin derived from the fermentation of tryptoph…	0.310818444038	1.24041118834	0.0	1	1		HSD17B2	estradiol 17-beta-dehydrogenase 2	-	0.635313829757	1.55327559762	0.0	1	1
																		CYP2G1P	-	-	0.344934511984	1.2700933281	0.0	1	1		HSD17B3	testosterone 17-beta-dehydrogenase 3	-//This isoform of 17 beta-hydroxysteroid dehydrogenase is expressed predominantly in the testis and catalyzes the conversion of androstenedione to testosterone. It preferentially uses NADP as cofactor. Deficiency can result in male pseudohermaphroditism with gynecomastia. [provided by RefSeq, Jul 2008]. Publication Note: This RefSeq record includes a subset of the publications that are available…	1.39911205701	2.63739207255	0.0	1	1
																		CYP2J2	-//cytochrome P450 2J2	This gene encodes a member of the cytochrome P450 superfamily of enzymes. The cytochrome P450 proteins are monooxygenases which catalyze many reactions involved in drug metabolism and synthesis of cholesterol, steroids and other lipids. This protein localizes to the endoplasmic reticulum and is thought to be the predominant enzyme responsible for epoxidation of endogenous arachidonic acid in card…	-3.08397228258	8.47945935609	0.0	1	1		HSD17B4	peroxisomal multifunctional enzyme type 2//peroxisomal multifunctional enzyme type 2 isoform 1//peroxisomal multifunctional enzyme type 2 isoform 2//peroxisomal multifunctional enzyme type 2 isoform 3//peroxisomal multifunctional enzyme type 2 isoform 4//peroxisomal multifunctional enzyme type 2 isoform 5	-//The protein encoded by this gene is a bifunctional enzyme that is involved in the peroxisomal beta-oxidation pathway for fatty acids. It also acts as a catalyst for the formation of 3-ketoacyl-CoA intermediates from both straight-chain and 2-methyl-branched-chain fatty acids. Defects in this gene that affect the peroxisomal fatty acid beta-oxidation activity are a cause of D-bifunctional prote…	-0.0714758885654	1.05079110166	-0.113724	0.79685	0.948409
																		CYP2R1	vitamin D 25-hydroxylase	-//This gene encodes a member of the cytochrome P450 superfamily of enzymes. The cytochrome P450 proteins are monooxygenases which catalyze many reactions involved in drug metabolism and synthesis of cholesterol, steroids and other lipids. This enzyme is a microsomal vitamin D hydroxylase that converts vitamin D into the active ligand for the vitamin D receptor. A mutation in this gene has been a…	-0.0146403853237	1.01019960679	-0.0127853	0.9787	0.995482		HSD17B6	17-beta-hydroxysteroid dehydrogenase type 6//17-beta-hydroxysteroid dehydrogenase type 6 precursor	-//The protein encoded by this gene has both oxidoreductase and epimerase activities and is involved in androgen catabolism. The oxidoreductase activity can convert 3 alpha-adiol to dihydrotestosterone, while the epimerase activity can convert androsterone to epi-androsterone. Both reactions use NAD+ as the preferred cofactor. This gene is a member of the retinol dehydrogenase family. [provided b…	-0.500180209177	1.41439022492	0.0	1	1
																		CYP2S1	cytochrome P450 2S1 precursor	-//This gene encodes a member of the cytochrome P450 superfamily of enzymes. The cytochrome P450 proteins are monooxygenases which catalyze many reactions involved in drug metabolism and synthesis of cholesterol, steroids and other lipids. This protein localizes to the endoplasmic reticulum. In rodents, the homologous protein has been shown to metabolize certain carcinogens; however, the specific…	-2.57840464962	5.9727885564	0.0	1	1		HSD17B7	3-keto-steroid reductase//3-keto-steroid reductase isoform 1//3-keto-steroid reductase isoform 2//3-keto-steroid reductase isoform 3	-//HSD17B7 encodes an enzyme that functions both as a 17-beta-hydroxysteroid dehydrogenase (EC 1.1.1.62) in the biosynthesis of sex steroids and as a 3-ketosteroid reductase (EC 1.1.1.270) in the biosynthesis of cholesterol (Marijanovic et al., 2003 [PubMed 12829805]).[supplied by OMIM, May 2010].	-0.0751951246778	1.0535035128	-0.0877601	0.83095	0.959581
																		CYP2U1	cytochrome P450 2U1	-//This gene encodes a member of the cytochrome P450 superfamily of enzymes. The cytochrome P450 proteins are monooxygenases which catalyze many reactions involved in drug metabolism and synthesis of cholesterol, steroids and other lipids. This enzyme is a hydroxylase that metabolizes arachidonic acid, docosahexaenoic acid, and other long chain fatty acids. [provided by RefSeq, Jul 2008]. Publica…	-0.119410914979	1.08629121468	-0.103908	0.79945	0.949295		HSD17B7P2	-	-	-inf	inf	---	5e-05	0.00070274
																		CYP2W1	cytochrome P450 2W1 precursor	This gene encodes a member of the cytochrome P450 superfamily of enzymes. The cytochrome P450 proteins are monooxygenases which catalyze many reactions involved in drug metabolism and synthesis of cholesterol, steroids and other lipids. [provided by RefSeq, Jul 2008]. Publication Note: This RefSeq record includes a subset of the publications that are available for this gene. Please see the Gene r…	-0.227084051283	1.17046683078	0.0	1	1		HSD17B8	estradiol 17-beta-dehydrogenase 8	-//In mice, the Ke6 protein is a 17-beta-hydroxysteroid dehydrogenase that can regulate the concentration of biologically active estrogens and androgens. It is preferentially an oxidative enzyme and inactivates estradiol, testosterone, and dihydrotestosterone. However, the enzyme has some reductive activity and can synthesize estradiol from estrone. The protein encoded by this gene is similar to …	-0.490838422952	1.4052613068	-0.386214	0.367	0.660626
																		CYP39A1	24-hydroxycholesterol 7-alpha-hydroxylase//24-hydroxycholesterol 7-alpha-hydroxylase isoform 1//24-hydroxycholesterol 7-alpha-hydroxylase isoform 2//24-hydroxycholesterol 7-alpha-hydroxylase isoform 3	-//This gene encodes a member of the cytochrome P450 superfamily of enzymes. The cytochrome P450 proteins are monooxygenases which catalyze many reactions involved in drug metabolism and synthesis of cholesterol, steroids and other lipids. This endoplasmic reticulum protein is involved in the conversion of cholesterol to bile acids. Its substrates include the oxysterols 25-hydroxycholesterol, 27-…	-0.242127673004	1.1827356632	-0.158508	0.7447	0.928644		HSD3B1	3 beta-hydroxysteroid dehydrogenase/Delta 5-->4-isomerase//3 beta-hydroxysteroid dehydrogenase/Delta 5-->4-isomerase type 1	-//The protein encoded by this gene is an enzyme that catalyzes the oxidative conversion of delta-5-3-beta-hydroxysteroid precursors into delta-4-ketosteroids, which leads to the production of all classes of steroid hormones. The encoded protein also catalyzes the interconversion of 3-beta-hydroxy- and 3-keto-5-alpha-androstane steroids. [provided by RefSeq, Jun 2016].//The protein encoded by thi…	nan	nan	0.0	1	1
																		CYP3A4	cytochrome P450 3A21//cytochrome P450 3A4 isoform 1//cytochrome P450 3A4 isoform 2//cytochrome P450 3A64//cytochrome P450 family 3 subfamily A member 4//cytochrome P450, subfamily IIIA, polypeptide 4	-//This gene encodes a member of the cytochrome P450 superfamily of enzymes. The cytochrome P450 proteins are monooxygenases that catalyze many reactions involved in drug metabolism and synthesis of cholesterol, steroids and other lipids. This protein localizes to the endoplasmic reticulum and its expression is induced by glucocorticoids and some pharmacological agents. This enzyme is involved in…	1.72914931127	3.31532271849	0.0	1	1		HSD3B2	3 beta-hydroxysteroid dehydrogenase 1//3 beta-hydroxysteroid dehydrogenase/Delta 5-->4-isomerase//3 beta-hydroxysteroid dehydrogenase/Delta 5-->4-isomerase type 2	-//The protein encoded by this gene is a bifunctional enzyme that catalyzes the oxidative conversion of delta(5)-ene-3-beta-hydroxy steroid, and the oxidative conversion of ketosteroids. It plays a crucial role in the biosynthesis of all classes of hormonal steroids. This gene is predominantly expressed in the adrenals and the gonads. Mutations in this gene are associated with 3-beta-hydroxystero…	nan	nan	0.0	1	1
																		CYP3A43	-//cytochrome P450 3A43 isoform 1//cytochrome P450 3A43 isoform 2//cytochrome P450 3A43 isoform 3//cytochrome P450 3A43 isoform 4//cytochrome P450 3A43 precursor	-//This gene encodes a member of the cytochrome P450 superfamily of enzymes. The cytochrome P450 proteins are monooxygenases which catalyze many reactions involved in drug metabolism and synthesis of cholesterol, steroids and other lipids. The encoded protein has a low level of testosterone hydroxylase activity, and may play a role in aging mechanisms and cancer progression. This gene is part of …	inf	inf	0.0	1	1		HSD3B7	3 beta-hydroxysteroid dehydrogenase type 7//3 beta-hydroxysteroid dehydrogenase type 7 isoform a//3 beta-hydroxysteroid dehydrogenase type 7 isoform b	-//This gene encodes an enzyme which is involved in the initial stages of the synthesis of bile acids from cholesterol and a member of the short-chain dehydrogenase/reductase superfamily. The encoded protein is a membrane-associated endoplasmic reticulum protein which is active against 7-alpha hydrosylated sterol substrates. Mutations in this gene are associated with a congenital bile acid synthe…	-0.344712151629	1.26989758566	-0.213469	0.6391	0.877073
																		CYP3A5	-//cytochrome P450 3A28//cytochrome P450 3A5//cytochrome P450 3A5 isoform 1//cytochrome P450 3A5 isoform 2//cytochrome P450 3A5 isoform 3//cytochrome P450 3A5 isoform 4 precursor//cytochrome P450 family 3 subfamily A member 5//cytochrome P450, family 3, subfamily A, polypeptide 5	-//This gene encodes a member of the cytochrome P450 superfamily of enzymes. The cytochrome P450 proteins are monooxygenases which catalyze many reactions involved in drug metabolism and synthesis of cholesterol, steroids and other lipids. The encoded protein metabolizes drugs as well as the steroid hormones testosterone and progesterone. This gene is part of a cluster of cytochrome P450 genes on…	0.267028117643	1.2033264782	0.135728	0.7316	0.923062		HSD3BP4	-	-	-0.143211455835	1.10436070147	0.0	1	1
																		CYP3A7	cytochrome P450 3A7//cytochrome P450 A 37//cytochrome P450, family 3, subfamily A, polypeptide 67	-//This gene encodes a member of the cytochrome P450 superfamily of enzymes, which participate in drug metabolism and the synthesis of cholesterol, steroids and other lipids. This enzyme hydroxylates testosterone and dehydroepiandrosterone 3-sulphate, which is involved in the formation of estriol during pregnancy. This gene is part of a cluster of related genes on chromosome 7q21.1. Naturally-occ…	-3.90775449484	15.0089848296	0.0	1	1		HSD52	-	-	0.593363545758	1.50876022236	0.0	1	1
																		CYP3A7-CYP3A51P	CYP3A7-CYP3A51P protein	This locus represents readthrough transcription between the neighboring CYP3A7 (cytochrome P450, family 3, subfamily A, polypeptide 7) and CYP3A51P (cytochrome P450, family 3, subfamily A, polypeptide 51, pseudogene) genes, which are members of the CYP3A gene cluster on chromosome 7. The downstream pseudogene is not known to be independently transcribed. The readthrough transcript includes CYP3A7…	2.10980317229	4.31632402728	0.0	1	1		HSDL1	hydroxysteroid dehydrogenase-like protein 1//inactive hydroxysteroid dehydrogenase-like protein 1//inactive hydroxysteroid dehydrogenase-like protein 1 isoform a//inactive hydroxysteroid dehydrogenase-like protein 1 isoform b	-	0.262731010746	1.19974766959	0.403358	0.36465	0.658193
																		CYP46A1	cholesterol 24-hydroxylase//cholesterol 24-hydroxylase precursor	-//This gene encodes a member of the cytochrome P450 superfamily of enzymes. The cytochrome P450 proteins are monooxygenases which catalyze many reactions involved in drug metabolism and synthesis of cholesterol, steroids and other lipids. This endoplasmic reticulum protein is expressed in the brain, where it converts cholesterol to 24S-hydroxycholesterol. While cholesterol cannot pass the blood-…	0.643431004943	1.56203957462	0.387081	0.3576	0.650697		HSDL2	-//hydroxysteroid dehydrogenase-like protein 2//hydroxysteroid dehydrogenase-like protein 2 isoform 1//hydroxysteroid dehydrogenase-like protein 2 isoform 2	-	0.00678704602018	1.00471550498	0.00982176	0.98175	0.996125
																		CYP4A11	-//cytochrome P450 4A11 isoform 1//cytochrome P450 4A11 isoform 2//cytochrome P450, family 4, subfamily A, polypeptide 11	-//This gene encodes a member of the cytochrome P450 superfamily of enzymes. The cytochrome P450 proteins are monooxygenases which catalyze many reactions involved in drug metabolism and synthesis of cholesterol, steroids and other lipids. This protein localizes to the endoplasmic reticulum and hydroxylates medium-chain fatty acids such as laurate and myristate. Multiple transcript variants have …	inf	inf	0.0	1	1		NOXRED1	NADP-dependent oxidoreductase domain-containing protein 1	-	0.575277464167	1.48996399067	0.285212	0.53225	0.807428
																		CYP4A22	cytochrome P450 4A22 isoform 1//cytochrome P450 4A22 isoform 2//cytochrome P450, family 4, subfamily A, polypeptide 22	-//This gene encodes a member of the cytochrome P450 superfamily of enzymes. The cytochrome P450 proteins are monooxygenases which catalyze many reactions involved in drug metabolism and synthesis of cholesterol, steroids and other lipids. This gene is part of a cluster of cytochrome P450 genes on chromosome 1p33. Alternative splicing results in multiple transcript variants encoding different iso…	inf	inf	0.0	1	1		SDR16C5	epidermal retinol dehydrogenase 2//epidermal retinol dehydrogenase 2 isoform 1//epidermal retinol dehydrogenase 2 isoform 2//epidermal retinol dehydrogenase 2 isoform 3	-//This gene encodes a member of the short-chain alcohol dehydrogenase/reductase superfamily of proteins and is involved in the oxidation of retinol to retinaldehyde. The encoded protein is associated with the endoplasmic reticulum and is predicted to contain three transmembrane helices, suggesting that it is an integral membrane protein. It recognizes all-trans-retinol and all-trans-retinaldehyd…	-inf	inf	0.0	1	1
																		CYP4B1	-//cytochrome P450 4B1//cytochrome P450 4B1 isoform a//cytochrome P450 4B1 isoform b//cytochrome P450 4B1 isoform c//cytochrome P450 4B1 isoform d//cytochrome P450 4B1 isoform e	-//This gene encodes a member of the cytochrome P450 superfamily of enzymes. The cytochrome P450 proteins are monooxygenases which catalyze many reactions involved in drug metabolism and synthesis of cholesterol, steroids and other lipids. This protein localizes to the endoplasmic reticulum. In rodents, the homologous protein has been shown to metabolize certain carcinogens; however, the specific…	nan	nan	0.0	1	1		SDR16C6P	-	-	nan	nan	0.0	1	1
																		CYP4F11	cytochrome P450 4F11 precursor//phylloquinone omega-hydroxylase CYP4F11 precursor	-//This gene, CYP4F11, encodes a member of the cytochrome P450 superfamily of enzymes. The cytochrome P450 proteins are monooxygenases which catalyze many reactions involved in drug metabolism and synthesis of cholesterol, steroids and other lipids. This gene is part of a cluster of cytochrome P450 genes on chromosome 19. Another member of this family, CYP4F2, is approximately 16 kb away. Alterna…	-inf	inf	0.0	1	1		SDR39U1	epimerase family protein SDR39U1//epimerase family protein SDR39U1 isoform 1//epimerase family protein SDR39U1 isoform 2//epimerase family protein SDR39U1 isoform 3	-//This gene encodes a member of the short-chain dehydrogenases/reductases (SDR) superfamily, which includes both classical and extended types. The encoded protein represents an extended type, with similarity to epimerases. Alternatively spliced transcript variants that encode different protein isoforms have been described. [provided by RefSeq, Mar 2014].	0.0583657607307	1.0412855572	0.0391009	0.92865	0.984808
																		CYP4F12	-//cytochrome P450 4F12//cytochrome P450, family 4, subfamily F, polypeptide 12	-//This gene encodes a member of the cytochrome P450 superfamily of enzymes. The cytochrome P450 proteins are monooxygenases which catalyze many reactions involved in drug metabolism and synthesis of cholesterol, steroids and other lipids. This protein likely localizes to the endoplasmic reticulum. When expressed in yeast the enzyme is capable of oxdizing arachidonic acid. It can also catalyze th…	-0.353816623077	1.2779369179	0.0	1	1		SDR42E1	short-chain dehydrogenase/reductase family 42E member 1	-	nan	nan	0.0	1	1
																		CYP4F2	cytochrome P450, family 4, subfamily F, polypeptide 2//phylloquinone omega-hydroxylase CYP4F2 precursor	-//This gene encodes a member of the cytochrome P450 superfamily of enzymes. The cytochrome P450 proteins are monooxygenases which catalyze many reactions involved in drug metabolism and synthesis of cholesterol, steroids and other lipids. This protein localizes to the endoplasmic reticulum. The enzyme starts the process of inactivating and degrading leukotriene B4, a potent mediator of inflammat…	-inf	inf	0.0	1	1		SDR9C7	short-chain dehydrogenase/reductase family 9C member 7	-//This gene encodes a protein with similarity to the short-chain dehydrogenase/reductase (SDR) family but has not been shown to have retinoid or dehydrogenase activities. [provided by RefSeq, Apr 2010]. ##Evidence-Data-START## Transcript exon combination :: AK122782.1, BC101551.1 [ECO:0000332] RNAseq introns :: single sample supports all introns SAMEA2145893, SAMEA2147596 [ECO:0000348] ##Evidenc…	-0.252149702686	1.19098042622	0.0	1	1
																		CYP4F22	cytochrome P450 4F22	-//This gene encodes a member of the cytochrome P450 superfamily of enzymes. The cytochrome P450 proteins are monooxygenases which catalyze many reactions involved in drug metabolism and synthesis of cholesterol, steroids and other lipids. This gene is part of a cluster of cytochrome P450 genes on chromosome 19 and encodes an enzyme thought to play a role in the 12(R)-lipoxygenase pathway. Mutati…	inf	inf	0.0	1	1		SLC22A5	solute carrier family 22 member 5//solute carrier family 22 member 5 isoform a//solute carrier family 22 member 5 isoform b	-//Polyspecific organic cation transporters in the liver, kidney, intestine, and other organs are critical for elimination of many endogenous small organic cations as well as a wide array of drugs and environmental toxins. The encoded protein is a plasma integral membrane protein which functions both as an organic cation transporter and as a sodium-dependent high affinity carnitine transporter. T…	-0.512127536077	1.42615178542	-0.290236	0.51555	0.79476
																		CYP4F24P	-	-	-2.36150108603	5.13904785284	-0.975495	0.1336	0.360559		SLC25A12	-//calcium-binding mitochondrial carrier protein Aralar1	-//This gene encodes a calcium-binding mitochondrial carrier protein. The encoded protein localizes to the mitochondria and is involved in the exchange of aspartate for glutamate across the inner mitochondrial membrane. Polymorphisms in this gene may be associated with autism, and mutations in this gene may also be a cause of global cerebral hypomyelination. Alternatively spliced transcript varia…	-0.386489231392	1.30720846537	-0.522765	0.247	0.525178
																		CYP4F29P	-	-	-4.08372942067	16.9560641043	0.0	1	1
																		CYP4F3	docosahexaenoic acid omega-hydroxylase CYP4F3 isoform a//docosahexaenoic acid omega-hydroxylase CYP4F3 isoform b	This gene, CYP4F3, encodes a member of the cytochrome P450 superfamily of enzymes. The cytochrome P450 proteins are monooxygenases which catalyze many reactions involved in drug metabolism and synthesis of cholesterol, steroids and other lipids. This protein localizes to the endoplasmic reticulum. The enzyme starts the process of inactivating and degrading leukotriene B4, a potent mediator of inf…	0.823613996153	1.7698339335	0.0	1	1
																		CYP4F30P	-	-	0.267871675933	1.20403028103	0.0	1	1
																		CYP4F35P	-	-	-inf	inf	0.0	1	1
																		CYP4F62P	-	-	-0.52642190167	1.44035247354	0.0	1	1
																		CYP4F8	cytochrome P450 4F8 precursor	-//This gene, CYP4F8, encodes a member of the cytochrome P450 superfamily of enzymes. The cytochrome P450 proteins are monooxygenases which catalyze many reactions involved in drug metabolism and synthesis of cholesterol, steroids and other lipids. This protein localizes to the endoplasmic reticulum and functions as a 19-hydroxylase of prostaglandins in seminal vesicles. This gene is part of a cl…	nan	nan	0.0	1	1
																		CYP4V2	cytochrome P450 4V2//cytochrome P450 family 4 subfamily V member 2	-//This gene encodes a member of the cytochrome P450 hemethiolate protein superfamily which are involved in oxidizing various substrates in the metabolic pathway. It is implicated in the metabolism of fatty acid precursors into n-3 polyunsaturated fatty acids. Mutations in this gene result in Bietti crystalline corneoretinal dystrophy. [provided by RefSeq, Jul 2008]. Publication Note: This RefSeq…	0.172508964273	1.1270167554	0.173696	0.69725	0.90738
																		CYP4X1	cytochrome P450 4X1//cytochrome P450 4X1 isoform 1//cytochrome P450 4X1 isoform 2//cytochrome P450 4X1 isoform 3	-//This gene encodes a member of the cytochrome P450 superfamily of enzymes and is located within a cluster of genes belonging to this superfamily on chromosome 1. The cytochrome P450 proteins are monooxygenases which catalyze many reactions involved in drug metabolism and synthesis of cholesterol, steroids and other lipids. The expression pattern of a similar rat protein suggests that this prote…	-inf	inf	0.0	1	1
																		CYP4Z1	cytochrome P450 4Z1	This gene encodes a member of the cytochrome P450 superfamily of enzymes. The cytochrome P450 proteins are monooxygenases which catalyze many reactions involved in drug metabolism and synthesis of cholesterol, steroids and other lipids. This gene is part of a cluster of cytochrome P450 genes on chromosome 1p33. [provided by RefSeq, Jul 2008]. ##Evidence-Data-START## Transcript exon combination ::…	nan	nan	0.0	1	1
																		NDUFA1	NADH dehydrogenase [ubiquinone] 1 alpha subcomplex subunit 1	-//The human NDUFA1 gene codes for an essential component of complex I of the respiratory chain, which transfers electrons from NADH to ubiquinone. It has been noted that the N-terminal hydrophobic domain has the potential to be folded into an alpha-helix spanning the inner mitochondrial membrane with a C-terminal hydrophilic domain interacting with globular subunits of complex I. The highly cons…	-0.134366638524	1.09761084288	-0.176513	0.6945	0.906119
																		NDUFA10	-//NADH dehydrogenase [ubiquinone] 1 alpha subcomplex subunit 10, mitochondrial//NADH dehydrogenase [ubiquinone] 1 alpha subcomplex subunit 10, mitochondrial isoform 1 precursor//NADH dehydrogenase [ubiquinone] 1 alpha subcomplex subunit 10, mitochondrial isoform 2 precursor//NADH dehydrogenase [ubiquinone] 1 alpha subcomplex subunit 10, mitochondrial isoform 3//NADH dehydrogenase [ubiquinone] 1 …	-//The protein encoded by this gene is a component of 42 kDa complex I, the first enzyme complex in the electron transport chain of mitochondria. This protein has NADH dehydrogenase activity and oxidoreductase activity. It transfers electrons from NADH to the respiratory chain. A mutation in this gene was found in an individual with Leigh syndrome. [provided by RefSeq, Apr 2016]. Sequence Note: T…	0.0437848197463	1.0308145597	0.0676633	0.875	0.971895
																		NDUFA11	-//NADH dehydrogenase [ubiquinone] 1 alpha subcomplex subunit 11//NADH dehydrogenase [ubiquinone] 1 alpha subcomplex subunit 11 isoform 1//NADH dehydrogenase [ubiquinone] 1 alpha subcomplex subunit 11 isoform 2	-//This gene encodes a subunit of the membrane-bound mitochondrial complex I. Complex I is composed of numerous subunits and functions as the NADH-ubiquinol reductase of the mitochondrial electron transport chain. Mutations in this gene are associated with severe mitochondrial complex I deficiency. Alternate splicing results in multiple transcript variants.[provided by RefSeq, Oct 2010].	-0.037720162056	1.02649041921	-0.0564847	0.89435	0.976834
																		NDUFA12	NADH dehydrogenase [ubiquinone] 1 alpha subcomplex subunit 12//NADH dehydrogenase [ubiquinone] 1 alpha subcomplex subunit 12 isoform a//NADH dehydrogenase [ubiquinone] 1 alpha subcomplex subunit 12 isoform b	-//This gene encodes a protein which is part of mitochondrial complex 1, part of the oxidative phosphorylation system in mitochondria. Complex 1 transfers electrons to ubiquinone from NADH which establishes a proton gradient for the generation of ATP. Mutations in this gene are associated with Leigh syndrome due to mitochondrial complex 1 deficiency. Pseudogenes of this gene are located on chromo…	0.0462661060018	1.0325889796	0.0641012	0.8851	0.97458
																		NDUFA13	NADH dehydrogenase [ubiquinone] 1 alpha subcomplex subunit 13	-//This gene encodes a subunit of the mitochondrial membrane respiratory chain NADH dehydrogenase (Complex I), which functions in the transfer of electrons from NADH to the respiratory chain. The protein is required for complex I assembly and electron transfer activity. The protein binds the signal transducers and activators of transcription 3 (STAT3) transcription factor, and can function as a t…	-0.0365271656387	1.02564194245	-0.0583804	0.893	0.97648
																		NDUFA2	-//NADH dehydrogenase [ubiquinone] 1 alpha subcomplex subunit 2//NADH dehydrogenase [ubiquinone] 1 alpha subcomplex subunit 2 isoform 1//NADH dehydrogenase [ubiquinone] 1 alpha subcomplex subunit 2 isoform 2	-//The encoded protein is a subunit of the hydrophobic protein fraction of the NADH:ubiquinone oxidoreductase (complex 1), the first enzyme complex in the electron transport chain located in the inner mitochondrial membrane, and may be involved in regulating complex I activity or its assembly via assistance in redox processes. Mutations in this gene are associated with Leigh syndrome, an early-on…	0.0131971721602	1.00918954968	0.015356	0.9727	0.994187
																		NDUFA3	NADH dehydrogenase [ubiquinone] 1 alpha subcomplex subunit 3	-	-0.0662588706526	1.04699813372	-0.0919511	0.82705	0.958347
																		NDUFA4	cytochrome c oxidase subunit NDUFA4	-//The protein encoded by this gene belongs to the complex I 9kDa subunit family. Mammalian complex I of mitochondrial respiratory chain is composed of 45 different subunits. This protein has NADH dehydrogenase activity and oxidoreductase activity. It transfers electrons from NADH to the respiratory chain. The immediate electron acceptor for the enzyme is believed to be ubiquinone. [provided by R…	-0.019087892052	1.01331863181	-0.0307233	0.9437	0.988208
																		NDUFA4L2	NADH dehydrogenase [ubiquinone] 1 alpha subcomplex subunit 4-like 2//NADH dehydrogenase [ubiquinone] 1 alpha subcomplex subunit 4-like 2-like	-	-0.379505869505	1.30089621546	-0.0590713	0.8137	0.954076
																		NDUFA5	-//NADH dehydrogenase [ubiquinone] 1 alpha subcomplex subunit 5//NADH dehydrogenase [ubiquinone] 1 alpha subcomplex subunit 5 isoform 1//NADH dehydrogenase [ubiquinone] 1 alpha subcomplex subunit 5 isoform 2//NADH dehydrogenase [ubiquinone] 1 alpha subcomplex subunit 5 isoform 3//NADH dehydrogenase [ubiquinone] 1 alpha subcomplex subunit 5 isoform 4//NADH dehydrogenase [ubiquinone] 1 alpha subcom…	-//This nuclear gene encodes a conserved protein that comprises the B13 subunit of complex I of the mitochondrial respiratory chain. The encoded protein localizes to the inner mitochondrial membrane, where it is thought to aid in the transfer of electrons from NADH to ubiquinone. Alternative splicing results in multiple transcript variants. There are numerous pseudogenes of this gene on chromosom…	0.310175776143	1.23985875356	0.452851	0.29975	0.585274
																		NDUFA6	NADH dehydrogenase [ubiquinone] 1 alpha subcomplex subunit 6	-	0.241164073317	1.18194595841	0.363693	0.4226	0.715897
																		NDUFA6-AS1	-	-	-0.0796496178833	1.05676135759	-0.0706117	0.875	0.971895
																		NDUFA7	-//NADH dehydrogenase [ubiquinone] 1 alpha subcomplex subunit 7	-//This gene encodes a subunit of NADH:ubiquinone oxidoreductase (complex I), which is a multiprotein complex located in the inner mitochondrial membrane. Complex I functions in the transfer of electrons from NADH to the respiratory chain. [provided by RefSeq, Mar 2011]. Sequence Note: This RefSeq record was created from transcript and genomic sequence data to make the sequence consistent with th…	-0.0199090866113	1.01389558577	-0.0247545	0.9595	0.991566
																		NDUFA8	NADH dehydrogenase (ubiquinone) 1 alpha subcomplex, 8, 19kDa//NADH dehydrogenase [ubiquinone] 1 alpha subcomplex subunit 8//NADH dehydrogenase [ubiquinone] 1 alpha subcomplex subunit 8 isoform 1//NADH dehydrogenase [ubiquinone] 1 alpha subcomplex subunit 8 isoform 2	-//The protein encoded by this gene belongs to the complex I 19 kDa subunit family. Mammalian complex I is composed of 45 different subunits. This protein has NADH dehydrogenase activity and oxidoreductase activity. It plays an important role in transfering electrons from NADH to the respiratory chain. The immediate electron acceptor for the enzyme is believed to be ubiquinone. Alternative splici…	-0.0346451849074	1.02430487545	-0.0430779	0.92235	0.983436
																		NDUFA9	NADH dehydrogenase [ubiquinone] 1 alpha subcomplex subunit 9, mitochondrial//NADH dehydrogenase [ubiquinone] 1 alpha subcomplex subunit 9, mitochondrial precursor	-//The encoded protein is a subunit of the hydrophobic protein fraction of the NADH:ubiquinone oxidoreductase (complex I), the first enzyme complex in the electron transport chain located in the inner mitochondrial membrane. A pseudogene has been identified on chromosome 12. [provided by RefSeq, May 2010]. Publication Note: This RefSeq record includes a subset of the publications that are availab…	-0.305091712458	1.23549717547	-0.444775	0.3164	0.604751
																		NDUFAB1	acyl carrier protein, mitochondrial//acyl carrier protein, mitochondrial precursor	-	-0.0200920927392	1.01402420677	-0.0284045	0.94865	0.989198
																		NDUFAF1	-//complex I intermediate-associated protein 30, mitochondrial//complex I intermediate-associated protein 30, mitochondrial precursor	-//This gene encodes a complex I assembly factor protein. Complex I (NADH-ubiquinone oxidoreductase) catalyzes the transfer of electrons from NADH to ubiquinone (coenzyme Q) in the first step of the mitochondrial respiratory chain, resulting in the translocation of protons across the inner mitochondrial membrane. The encoded protein is required for assembly of complex I, and mutations in this gen…	-0.00351458948665	1.00243909756	-0.00367683	0.99265	0.998334
																		NDUFAF2	mimitin, mitochondrial//mimitin, mitochondrial precursor	-//NADH:ubiquinone oxidoreductase (complex I) catalyzes the transfer of electrons from NADH to ubiquinone (coenzyme Q) in the first step of the mitochondrial respiratory chain, resulting in the translocation of protons across the inner mitochondrial membrane. This gene encodes a complex I assembly factor. Mutations in this gene cause progressive encephalopathy resulting from mitochondrial complex…	-0.0888163659651	1.06349729658	-0.0903991	0.84285	0.963075
																		NDUFAF3	NADH dehydrogenase [ubiquinone] 1 alpha subcomplex assembly factor 3//NADH dehydrogenase [ubiquinone] 1 alpha subcomplex assembly factor 3 isoform a precursor//NADH dehydrogenase [ubiquinone] 1 alpha subcomplex assembly factor 3 isoform b	-//This gene encodes a mitochondrial complex I assembly protein that interacts with complex I subunits. Mutations in this gene cause mitochondrial complex I deficiency, a fatal neonatal disorder of the oxidative phosphorylation system. Alternatively spliced transcript variants encoding different isoforms have been identified. [provided by RefSeq, Jul 2009].	-0.0919712870478	1.06582552348	-0.046864	0.9548	0.990589
																		NDUFAF4	NADH dehydrogenase [ubiquinone] 1 alpha subcomplex assembly factor 4	-//NADH:ubiquinone oxidoreductase (complex I) catalyzes the transfer of electrons from NADH to ubiquinone (coenzyme Q) in the first step of the mitochondrial respiratory chain, resulting in the translocation of protons across the inner mitochondrial membrane. This gene encodes a complex I assembly factor. Mutations in this gene are a cause of mitochondrial complex I deficiency. [provided by RefSe…	0.211832173182	1.15815807135	0.236474	0.5911	0.848013
																		NDUFAF4P1	-	-	-0.0149260579875	1.01039965945	0.0	1	1
																		NDUFAF5	-//NADH dehydrogenase [ubiquinone] 1 alpha subcomplex assembly factor 5//NADH dehydrogenase [ubiquinone] 1 alpha subcomplex assembly factor 5 isoform 1//NADH dehydrogenase [ubiquinone] 1 alpha subcomplex assembly factor 5 isoform 2//NADH dehydrogenase [ubiquinone] 1 alpha subcomplex assembly factor 5 precursor	-//The NADH-ubiquinone oxidoreductase complex (complex I) of the mitochondrial respiratory chain catalyzes the transfer of electrons from NADH to ubiquinone, and consists of at least 43 subunits. The complex is located in the inner mitochondrial membrane. This gene encodes a mitochondrial protein that is associated with the matrix face of the mitochondrial inner membrane and is required for compl…	0.208149057923	1.15520513312	0.212609	0.6482	0.882126
																		NDUFAF6	NADH dehydrogenase (ubiquinone) complex I, assembly factor 6//NADH dehydrogenase (ubiquinone) complex I, assembly factor 6 isoform 1 precursor//NADH dehydrogenase (ubiquinone) complex I, assembly factor 6 isoform 2//NADH dehydrogenase (ubiquinone) complex I, assembly factor 6 precursor	-//This gene encodes a protein that localizes to mitochondria and contains a predicted phytoene synthase domain. The encoded protein plays an important role in the assembly of complex I (NADH-ubiquinone oxidoreductase) of the mitochondrial respiratory chain through regulation of subunit ND1 biogenesis. Mutations in this gene are associated with complex I enzymatic deficiency. [provided by RefSeq,…	0.00905489672965	1.00629611386	0.00791076	0.98585	0.996974
																		NDUFAF7	NADH dehydrogenase [ubiquinone] complex I, assembly factor 7 isoform 1//NADH dehydrogenase [ubiquinone] complex I, assembly factor 7 isoform 3//NADH dehydrogenase [ubiquinone] complex I, assembly factor 7 precursor	-	0.0691062195305	1.04906656306	0.0785966	0.86035	0.968025
																		NDUFB1	NADH dehydrogenase [ubiquinone] 1 beta subcomplex subunit 1	-	0.0557780494347	1.03941951399	0.0723007	0.86105	0.968216
																		NDUFB10	NADH dehydrogenase [ubiquinone] 1 beta subcomplex subunit 10	-	-0.00844002701403	1.00586732666	-0.0119301	0.9785	0.995418
																		NDUFB11	NADH dehydrogenase [ubiquinone] 1 beta subcomplex subunit 11, mitochondrial//NADH dehydrogenase [ubiquinone] 1 beta subcomplex subunit 11, mitochondrial isoform 1//NADH dehydrogenase [ubiquinone] 1 beta subcomplex subunit 11, mitochondrial isoform 2//NADH dehydrogenase [ubiquinone] 1 beta subcomplex subunit 11, mitochondrial precursor	-//NDUFB11 is a component of mitochondrial complex I. Complex I catalyzes the first step in the electron transport chain, the transfer of 2 electrons from NADH to ubiquinone, coupled to the translocation of 4 protons across the membrane (Carroll et al., 2002 [PubMed 12381726]).[supplied by OMIM, Feb 2009].	0.235961326539	1.17769121951	0.359327	0.42605	0.719099
																		NDUFB2	NADH dehydrogenase [ubiquinone] 1 beta subcomplex subunit 2, mitochondrial//NADH dehydrogenase [ubiquinone] 1 beta subcomplex subunit 2, mitochondrial precursor	-//The protein encoded by this gene is a subunit of the multisubunit NADH:ubiquinone oxidoreductase (complex I). Mammalian complex I is composed of 45 different subunits. This protein has NADH dehydrogenase activity and oxidoreductase activity. It plays a important role in transfering electrons from NADH to the respiratory chain. The immediate electron acceptor for the enzyme is believed to be ub…	-0.14397078184	1.10494210675	-0.20291	0.64755	0.881777
																		NDUFB2-AS1	-	-	0.859323717245	1.81418768634	0.0	1	1
																		NDUFB3	NADH dehydrogenase [ubiquinone] 1 beta subcomplex subunit 3	-//This gene encodes an accessory subunit of the mitochondrial membrane respiratory chain NADH dehydrogenase (Complex I) which is the first enzyme in the electron transport chain of mitochondria. This protein localizes to the inner membrane of the mitochondrion as a single-pass membrane protein. Mutations in this gene contribute to mitochondrial complex 1 deficiency. Alternative splicing results …	-0.0943477444264	1.06758263509	-0.122222	0.78285	0.943468
																		NDUFB4	NADH dehydrogenase [ubiquinone] 1 beta subcomplex subunit 4//NADH dehydrogenase [ubiquinone] 1 beta subcomplex subunit 4 isoform 1//NADH dehydrogenase [ubiquinone] 1 beta subcomplex subunit 4 isoform 2	-//This gene encodes a non-catalytic subunit of the multisubunit NADH:ubiquinone oxidoreductase, the first enzyme complex in the mitochondrial electron transport chain (complex I). Mammalian complex I is composed of 45 different subunits and transfers electrons from NADH to ubiquinone. [provided by RefSeq, Dec 2009].	0.139613092276	1.10160964218	0.196834	0.6614	0.889368
																		NDUFB5	NADH dehydrogenase [ubiquinone] 1 beta subcomplex subunit 5, mitochondrial//NADH dehydrogenase [ubiquinone] 1 beta subcomplex subunit 5, mitochondrial isoform 1 precursor//NADH dehydrogenase [ubiquinone] 1 beta subcomplex subunit 5, mitochondrial isoform 2//NADH dehydrogenase [ubiquinone] 1 beta subcomplex subunit 5, mitochondrial isoform 3 precursor//NADH dehydrogenase [ubiquinone] 1 beta subcom…	-//The protein encoded by this gene is a subunit of the multisubunit NADH:ubiquinone oxidoreductase (complex I). Mammalian complex I is composed of 45 different subunits. It locates at the mitochondrial inner membrane. This protein has NADH dehydrogenase activity and oxidoreductase activity. It transfers electrons from NADH to the respiratory chain. The immediate electron acceptor for the enzyme …	0.076962526624	1.05479491887	0.112143	0.8076	0.952021
																		NDUFB6	NADH dehydrogenase [ubiquinone] 1 beta subcomplex subunit 6//NADH dehydrogenase [ubiquinone] 1 beta subcomplex subunit 6 isoform 1//NADH dehydrogenase [ubiquinone] 1 beta subcomplex subunit 6 isoform 2//NADH dehydrogenase [ubiquinone] 1 beta subcomplex subunit 6 isoform 3	-//The protein encoded by this gene is a subunit of the multisubunit NADH:ubiquinone oxidoreductase (complex I). Mammalian complex I is composed of 45 different subunits. It locates at the mitochondrial inner membrane. This protein has NADH dehydrogenase activity and oxidoreductase activity. It transfers electrons from NADH to the respiratory chain. The immediate electron acceptor for the enzyme …	0.0803672144923	1.05728712151	0.0600548	0.8877	0.975202
																		NDUFB7	NADH dehydrogenase [ubiquinone] 1 beta subcomplex subunit 7	-//The protein encoded by this gene is a subunit of the multisubunit NADH:ubiquinone oxidoreductase (complex I). Mammalian complex I is composed of 45 different subunits. It is located at the mitochondrial inner membrane. This protein has NADH dehydrogenase activity and oxidoreductase activity. It transfers electrons from NADH to the respiratory chain. The immediate electron acceptor for the enzy…	0.0427932085214	1.03010629076	0.0609114	0.88545	0.974662
																		NDUFB8	NADH dehydrogenase [ubiquinone] 1 beta subcomplex subunit 8, mitochondrial//NADH dehydrogenase [ubiquinone] 1 beta subcomplex subunit 8, mitochondrial isoform 1 precursor//NADH dehydrogenase [ubiquinone] 1 beta subcomplex subunit 8, mitochondrial isoform 2//NADH dehydrogenase [ubiquinone] 1 beta subcomplex subunit 8, mitochondrial isoform 3//NADH dehydrogenase [ubiquinone] 1 beta subcomplex subun…	-	0.351886727614	1.27622856253	0.538191	0.2283	0.503808
																		NDUFB9	NADH dehydrogenase [ubiquinone] 1 beta subcomplex subunit 9//NADH dehydrogenase [ubiquinone] 1 beta subcomplex subunit 9 isoform 1//NADH dehydrogenase [ubiquinone] 1 beta subcomplex subunit 9 isoform 2//NADH dehydrogenase [ubiquinone] 1 beta subcomplex subunit 9 isoform 3//NADH dehydrogenase [ubiquinone] 1 beta subcomplex subunit 9 isoform 4	-//The protein encoded by this gene is a subunit of the mitochondrial oxidative phosphorylation complex I (nicotinamide adenine dinucleotide: ubiquinone oxidoreductase). Complex I is localized to the inner mitochondrial membrane and functions to dehydrogenate nicotinamide adenine dinucleotide and to shuttle electrons to coenzyme Q. Complex I deficiency is the most common defect found in oxidative…	0.018426247405	1.01285401308	0.0266889	0.9512	0.98983
																		NDUFC1	NADH dehydrogenase [ubiquinone] 1 subunit C1, mitochondrial//NADH dehydrogenase [ubiquinone] 1 subunit C1, mitochondrial precursor	-//The encoded protein is a subunit of the NADH:ubiquinone oxidoreductase (complex I), the first enzyme complex in the electron transport chain located in the inner mitochondrial membrane. Alternative splicing results in multiple transcript variants. [provided by RefSeq, May 2010].	-0.241885428596	1.18253708551	-0.143189	0.8143	0.954233
																		NDUFC2	NADH dehydrogenase (ubiquinone) 1, subcomplex unknown, 2, 14.5kDa//NADH dehydrogenase [ubiquinone] 1 subunit C2//NADH dehydrogenase [ubiquinone] 1 subunit C2 isoform 1//NADH dehydrogenase [ubiquinone] 1 subunit C2 isoform 2//NADH dehydrogenase [ubiquinone] 1 subunit C2 isoform 3	-	0.164038604185	1.1204191944	0.205043	0.64885	0.882461
																		NDUFC2-KCTD14	NADH dehydrogenase [ubiquinone] 1 subunit C2, isoform 2 isoform 1//NADH dehydrogenase [ubiquinone] 1 subunit C2, isoform 2 isoform 2//NADH dehydrogenase [ubiquinone] 1 subunit C2, isoform 2 isoform 3	This locus represents naturally occurring read-through transcription between the neighboring NDUFC2 (NADH dehydrogenase (ubiquinone) 1, subcomplex unknown, 2, 14.5kDa) and KCTD14 (potassium channel tetramerisation domain containing 14) genes on chromosome 11. The read-through transcripts share sequence identity with the upstream gene product and one variant has a frameshifted C-terminal region de…	-0.412692463182	1.33116782024	0.0	1	1
																		NDUFS1	NADH-ubiquinone oxidoreductase 75 kDa subunit, mitochondrial//NADH-ubiquinone oxidoreductase 75 kDa subunit, mitochondrial isoform 1 precursor//NADH-ubiquinone oxidoreductase 75 kDa subunit, mitochondrial isoform 2 precursor//NADH-ubiquinone oxidoreductase 75 kDa subunit, mitochondrial isoform 3//NADH-ubiquinone oxidoreductase 75 kDa subunit, mitochondrial isoform 4//NADH-ubiquinone oxidoreductas…	-//The protein encoded by this gene belongs to the complex I 75 kDa subunit family. Mammalian complex I is composed of 45 different subunits. It locates at the mitochondrial inner membrane. This protein has NADH dehydrogenase activity and oxidoreductase activity. It transfers electrons from NADH to the respiratory chain. The immediate electron acceptor for the enzyme is believed to be ubiquinone.…	-0.104676719222	1.07525341943	-0.166948	0.7059	0.911413
																		NDUFS2	NADH dehydrogenase [ubiquinone] iron-sulfur protein 2, mitochondrial//NADH dehydrogenase [ubiquinone] iron-sulfur protein 2, mitochondrial isoform 1 precursor//NADH dehydrogenase [ubiquinone] iron-sulfur protein 2, mitochondrial isoform 2 precursor//NADH dehydrogenase [ubiquinone] iron-sulfur protein 2, mitochondrial precursor	-//The protein encoded by this gene is a core subunit of the mitochondrial membrane respiratory chain NADH dehydrogenase (complex I). Mammalian mitochondrial complex I is composed of at least 43 different subunits, 7 of which are encoded by the mitochondrial genome, and the rest are the products of nuclear genes. The iron-sulfur protein fraction of complex I is made up of 7 subunits, including th…	-0.0719785173648	1.05115725658	-0.114479	0.80665	0.951701
																		NDUFS3	NADH dehydrogenase [ubiquinone] iron-sulfur protein 3, mitochondrial//NADH dehydrogenase [ubiquinone] iron-sulfur protein 3, mitochondrial precursor	-//This gene encodes one of the iron-sulfur protein (IP) components of mitochondrial NADH:ubiquinone oxidoreductase (complex I). Mutations in this gene are associated with Leigh syndrome resulting from mitochondrial complex I deficiency.[provided by RefSeq, Apr 2009]. Publication Note: This RefSeq record includes a subset of the publications that are available for this gene. Please see the Gene r…	-0.0458866903752	1.03231745383	-0.0486971	0.9107	0.980823
																		NDUFS4	-//NADH dehydrogenase [ubiquinone] iron-sulfur protein 4, mitochondrial//NADH dehydrogenase [ubiquinone] iron-sulfur protein 4, mitochondrial isoform 1 precursor//NADH dehydrogenase [ubiquinone] iron-sulfur protein 4, mitochondrial isoform 2 precursor//NADH dehydrogenase [ubiquinone] iron-sulfur protein 4, mitochondrial precursor	-//This gene encodes an nuclear-encoded accessory subunit of the mitochondrial membrane respiratory chain NADH dehydrogenase (complex I, or NADH:ubiquinone oxidoreductase). Complex I removes electrons from NADH and passes them to the electron acceptor ubiquinone. Mutations in this gene can cause mitochondrial complex I deficiencies such as Leigh syndrome. Alternative splicing results in multiple …	0.0505560297047	1.03566400263	0.0726507	0.8707	0.970754
																		NDUFS5	NADH dehydrogenase [ubiquinone] iron-sulfur protein 5	-//This gene is a member of the NADH dehydrogenase (ubiquinone) iron-sulfur protein family. The encoded protein is a subunit of the NADH:ubiquinone oxidoreductase (complex I), the first enzyme complex in the electron transport chain located in the inner mitochondrial membrane. Alternative splicing results in multiple transcript variants and pseudogenes have been identified on chromosomes 1, 4 and…	-0.0529200892131	1.03736247553	-0.081876	0.8562	0.966861
																		NDUFS6	NADH dehydrogenase [ubiquinone] iron-sulfur protein 6, mitochondrial//NADH dehydrogenase [ubiquinone] iron-sulfur protein 6, mitochondrial precursor	-//This gene encodes a subunit of the NADH:ubiquinone oxidoreductase (complex I), which is the first enzyme complex in the electron transport chain of mitochondria. This complex functions in the transfer of electrons from NADH to the respiratory chain. The subunit encoded by this gene is one of seven subunits in the iron-sulfur protein fraction. Mutations in this gene cause mitochondrial complex …	0.245595367653	1.18558193288	0.345751	0.42675	0.719756
																		NDUFS7	NADH dehydrogenase [ubiquinone] iron-sulfur protein 7, mitochondrial//NADH dehydrogenase [ubiquinone] iron-sulfur protein 7, mitochondrial precursor	-//This gene encodes a protein that is a subunit of one of the complexes that forms the mitochondrial respiratory chain. This protein is one of over 40 subunits found in complex I, the nicotinamide adenine dinucleotide (NADH):ubiquinone oxidoreductase. This complex functions in the transfer of electrons from NADH to the respiratory chain, and ubiquinone is believed to be the immediate electron ac…	-0.0192179542773	1.01340998889	-0.024076	0.9555	0.990749
																		NDUFS8	NADH dehydrogenase [ubiquinone] iron-sulfur protein 8, mitochondrial//NADH dehydrogenase [ubiquinone] iron-sulfur protein 8, mitochondrial precursor	-//This gene encodes a subunit of mitochondrial NADH:ubiquinone oxidoreductase, or Complex I, a multimeric enzyme of the respiratory chain responsible for NADH oxidation, ubiquinone reduction, and the ejection of protons from mitochondria. The encoded protein is involved in the binding of two of the six to eight iron-sulfur clusters of Complex I and, as such, is required in the electron transfer …	0.0634915239015	1.04499172924	0.0888191	0.8378	0.961592
																		NDUFV1	NADH dehydrogenase [ubiquinone] flavoprotein 1, mitochondrial//NADH dehydrogenase [ubiquinone] flavoprotein 1, mitochondrial isoform 1 precursor//NADH dehydrogenase [ubiquinone] flavoprotein 1, mitochondrial isoform 2 precursor//NADH dehydrogenase [ubiquinone] flavoprotein 1, mitochondrial precursor	-//The mitochondrial respiratory chain provides energy to cells via oxidative phosphorylation and consists of four membrane-bound electron-transporting protein complexes (I-IV) and an ATP synthase (complex V). This gene encodes a 51 kDa subunit of the NADH:ubiquinone oxidoreductase complex I; a large complex with at least 45 nuclear and mitochondrial encoded subunits that liberates electrons from…	-0.184476250954	1.13640434359	-0.281697	0.5336	0.808456
																		NDUFV2	NADH dehydrogenase [ubiquinone] flavoprotein 2, mitochondrial//NADH dehydrogenase [ubiquinone] flavoprotein 2, mitochondrial precursor	-//The NADH-ubiquinone oxidoreductase complex (complex I) of the mitochondrial respiratory chain catalyzes the transfer of electrons from NADH to ubiquinone, and consists of at least 43 subunits. The complex is located in the inner mitochondrial membrane. This gene encodes the 24 kDa subunit of complex I, and is involved in electron transfer. Mutations in this gene are implicated in Parkinson's d…	-0.0234358895473	1.01637718035	-0.0347162	0.9417	0.9878
																		NDUFV2-AS1	-	-	-0.0779004477734	1.05548088236	-0.0100762	0.94865	0.989198
																		NDUFV3	NADH dehydrogenase [ubiquinone] flavoprotein 3, mitochondrial isoform a precursor//NADH dehydrogenase [ubiquinone] flavoprotein 3, mitochondrial isoform b precursor//NADH dehydrogenase [ubiquinone] flavoprotein 3, mitochondrial precursor	-//The protein encoded by this gene is one of at least forty-one subunits that make up the NADH-ubiquinone oxidoreductase complex. This complex is part of the mitochondrial respiratory chain and serves to catalyze the rotenone-sensitive oxidation of NADH and the reduction of ubiquinone. The encoded protein is one of three proteins found in the flavoprotein fraction of the complex. The specific fu…	-0.014411657911	1.01003946066	-0.0169871	0.96975	0.993579
																		PET100	-//Pet100p//protein PET100 homolog, mitochondrial	-//Mitochondrial complex IV, or cytochrome c oxidase, is a large transmembrane protein complex that is part of the respiratory electron transport chain of mitochondria. The small protein encoded by this gene plays a role in the biogenesis of mitochondrial complex IV. This protein localizes to the inner mitochondrial membrane and is exposed to the intermembrane space. Mutations in this gene are as…	0.198635049486	1.14761207211	0.243163	0.5762	0.838394
																		PET117	Pet117p//protein PET117 homolog, mitochondrial precursor	-	0.24160121433	1.18230414591	0.144268	0.74515	0.928852
																		SDHA	succinate dehydrogenase [ubiquinone] flavoprotein subunit, mitochondrial//succinate dehydrogenase [ubiquinone] flavoprotein subunit, mitochondrial isoform 1//succinate dehydrogenase [ubiquinone] flavoprotein subunit, mitochondrial isoform 2//succinate dehydrogenase [ubiquinone] flavoprotein subunit, mitochondrial precursor	-//This gene encodes a major catalytic subunit of succinate-ubiquinone oxidoreductase, a complex of the mitochondrial respiratory chain. The complex is composed of four nuclear-encoded subunits and is localized in the mitochondrial inner membrane. Mutations in this gene have been associated with a form of mitochondrial respiratory chain deficiency known as Leigh Syndrome. A pseudogene has been id…	0.12533111466	1.09075804512	0.19895	0.66405	0.890815
																		SDHAF1	succinate dehydrogenase assembly factor 1, mitochondrial	-//The succinate dehydrogenase (SDH) complex (or complex II) of the mitochondrial respiratory chain is composed of 4 individual subunits. The protein encoded by this gene resides in the mitochondria, and is essential for SDH assembly, but does not physically associate with the complex in vivo. Mutations in this gene are associated with SDH-defective infantile leukoencephalopathy (mitochondrial co…	-0.0234411414815	1.01638088034	-0.0203936	0.9638	0.992434
																		SDHAF2	succinate dehydrogenase assembly factor 2, mitochondrial//succinate dehydrogenase assembly factor 2, mitochondrial isoform 1//succinate dehydrogenase assembly factor 2, mitochondrial isoform 2//succinate dehydrogenase assembly factor 2, mitochondrial precursor	-//This gene encodes a mitochondrial protein needed for the flavination of a succinate dehydrogenase complex subunit required for activity of the complex. Mutations in this gene are associated with paraganglioma.[provided by RefSeq, Jul 2010]. Publication Note: This RefSeq record includes a subset of the publications that are available for this gene. Please see the Gene record to access additiona…	-0.169929572773	1.12500356469	-0.214105	0.6187	0.865126
																		SDHAF3	succinate dehydrogenase assembly factor 3, mitochondrial precursor	-	0.182220555578	1.13462893089	0.167638	0.6885	0.903223
																		SDHAF4	succinate dehydrogenase assembly factor 4, mitochondrial//succinate dehydrogenase assembly factor 4, mitochondrial precursor	-	-0.079333442719	1.05652978746	-0.0570652	0.8989	0.977986
																		SDHAP1	-	-	0.312930840501	1.24222873075	0.294317	0.5168	0.79576
																		SDHAP2	-	-	0.272804059379	1.20815374601	0.268393	0.55925	0.826901
																		SDHAP3	-	-	-0.0487070256768	1.0343375128	-0.0440083	0.92535	0.984131
																		SDHB	succinate dehydrogenase [ubiquinone] iron-sulfur subunit, mitochondrial//succinate dehydrogenase [ubiquinone] iron-sulfur subunit, mitochondrial isoform 1 precursor//succinate dehydrogenase [ubiquinone] iron-sulfur subunit, mitochondrial isoform 2 precursor//succinate dehydrogenase [ubiquinone] iron-sulfur subunit, mitochondrial precursor	-//Complex II of the respiratory chain, which is specifically involved in the oxidation of succinate, carries electrons from FADH to CoQ. The complex is composed of four nuclear-encoded subunits and is localized in the mitochondrial inner membrane. The iron-sulfur subunit is highly conserved and contains three cysteine-rich clusters which may comprise the iron-sulfur centers of the enzyme. Sporad…	-0.141050109961	1.10270746338	-0.189768	0.65935	0.888277
																		SDHC	-//succinate dehydrogenase cytochrome b560 subunit, mitochondrial//succinate dehydrogenase cytochrome b560 subunit, mitochondrial isoform 1 precursor//succinate dehydrogenase cytochrome b560 subunit, mitochondrial isoform 2 precursor//succinate dehydrogenase cytochrome b560 subunit, mitochondrial isoform 3 precursor//succinate dehydrogenase cytochrome b560 subunit, mitochondrial isoform 4 precurs…	-//This gene encodes one of four nuclear-encoded subunits that comprise succinate dehydrogenase, also known as mitochondrial complex II, a key enzyme complex of the tricarboxylic acid cycle and aerobic respiratory chains of mitochondria. The encoded protein is one of two integral membrane proteins that anchor other subunits of the complex, which form the catalytic core, to the inner mitochondrial…	-0.105333282028	1.07574287288	-0.150995	0.73825	0.925974
																		SDHD	-//succinate dehydrogenase [ubiquinone] cytochrome b small subunit, mitochondrial//succinate dehydrogenase [ubiquinone] cytochrome b small subunit, mitochondrial isoform a precursor//succinate dehydrogenase [ubiquinone] cytochrome b small subunit, mitochondrial isoform b precursor//succinate dehydrogenase [ubiquinone] cytochrome b small subunit, mitochondrial isoform c precursor//succinate dehydr…	-//This gene encodes a member of complex II of the respiratory chain, which is responsible for the oxidation of succinate. The encoded protein is one of two integral membrane proteins anchoring the complex to the matrix side of the mitochondrial inner membrane. Mutations in this gene are associated with the formation of tumors, including hereditary paraganglioma. Transmission of disease occurs al…	-0.205597373753	1.15316373608	-0.286756	0.51515	0.794445
																		UQCC1	ubiquinol-cytochrome c reductase complex assembly factor 1//ubiquinol-cytochrome-c reductase complex assembly factor 1 isoform a//ubiquinol-cytochrome-c reductase complex assembly factor 1 isoform b//ubiquinol-cytochrome-c reductase complex assembly factor 1 isoform c	-//This gene encodes a transmembrane protein that is structurally similar to the mouse basic fibroblast growth factor repressed ZIC-binding protein. In mouse this protein may be involved in fibroblast growth factor regulated growth control. In humans, polymorphisms in this gene are associated with variation in human height and osteoarthritis. Alternate splicing results in multiple transcript vari…	-0.0580124274423	1.04103056513	-0.0769935	0.86745	0.969893
																		UQCC2	ubiquinol-cytochrome-c reductase complex assembly factor 2	This gene encodes a nucleoid protein localized to the mitochondria inner membrane. The encoded protein affects regulation of insulin secretion, mitochondrial ATP production, and myogenesis through modulation of mitochondrial respiratory chain activity. [provided by RefSeq, Oct 2012]. ##Evidence-Data-START## Transcript exon combination :: DA123098.1, BI604191.1 [ECO:0000332] RNAseq introns :: sing…	-0.124651609399	1.09024442215	-0.172757	0.6877	0.902834
																		UQCC3	ubiquinol-cytochrome c reductase complex assembly factor 3//ubiquinol-cytochrome-c reductase complex assembly factor 3	-//Complex III is a mitochondrial inner membrane protein complex that transfers electrons from ubiquinol to cytochrome c. This gene encodes a protein that functions in complex III assembly. Mutations in this gene result in Mitochondrial complex III deficiency, nuclear type 9. [provided by RefSeq, Dec 2014]. Sequence Note: This RefSeq record was created from transcript and genomic sequence data to…	-0.0901931518844	1.06451269273	-0.0662157	0.88015	0.973308
																		UQCR10	cytochrome b-c1 complex subunit 9//cytochrome b-c1 complex subunit 9 isoform a//cytochrome b-c1 complex subunit 9 isoform b	-//UCRC is a subunit of mitochondrial complex III (ubiquinol-cytochrome c reductase; EC 1.10.2.2), which forms the middle segment of the respiratory chain of the inner mitochondrial membrane (Schagger et al., 1995 [PubMed 8592474]).[supplied by OMIM, Mar 2008].	0.136011929967	1.09886330429	0.19934	0.6516	0.88401
																		UQCR11	cytochrome b-c1 complex subunit 10	-//This gene encodes the smallest known component of the ubiquinol-cytochrome c reductase complex, which forms part of the mitochondrial respiratory chain. The encoded protein may function as a binding factor for the iron-sulfur protein in this complex. [provided by RefSeq, Oct 2009]. ##RefSeq-Attributes-START## gene product(s) localized to mito. :: PMID: 10453733; reported by MitoCarta ##RefSeq-…	-0.273751661394	1.20894755549	-0.397339	0.3617	0.655055
																		UQCRB	-//cytochrome b-c1 complex subunit 7//cytochrome b-c1 complex subunit 7 isoform 1//cytochrome b-c1 complex subunit 7 isoform 2//cytochrome b-c1 complex subunit 7 isoform 3//ubiquinol-cytochrome c reductase binding protein	-//This gene encodes a subunit of the ubiquinol-cytochrome c oxidoreductase complex, which consists of one mitochondrial-encoded and 10 nuclear-encoded subunits. The protein encoded by this gene binds ubiquinone and participates in the transfer of electrons when ubiquinone is bound. This protein plays an important role in hypoxia-induced angiogenesis through mitochondrial reactive oxygen species-…	0.0483114152878	1.03405391955	0.076876	0.8644	0.969069
																		UQCRBP1	-	-	-0.752078013981	1.68421697908	-0.169437	0.6305	0.87215
																		UQCRC1	cytochrome b-c1 complex subunit 1, mitochondrial//cytochrome b-c1 complex subunit 1, mitochondrial precursor	-	0.167382813531	1.12301937137	0.269507	0.54765	0.818633
																		UQCRC2	cytochrome b-c1 complex subunit 2, mitochondrial//cytochrome b-c1 complex subunit 2, mitochondrial precursor	-//The protein encoded by this gene is located in the mitochondrion, where it is part of the ubiquinol-cytochrome c reductase complex (also known as complex III). This complex constitutes a part of the mitochondrial respiratory chain. Defects in this gene are a cause of mitochondrial complex III deficiency nuclear type 5. [provided by RefSeq, Jul 2015]. Publication Note: This RefSeq record includ…	0.0565358651422	1.03996564143	0.0906071	0.8388	0.961909
																		UQCRFS1	cytochrome b-c1 complex subunit Rieske, mitochondrial//cytochrome b-c1 complex subunit Rieske, mitochondrial precursor	-	0.0284790010714	1.01993626423	0.0443762	0.916	0.982017
																		UQCRH	cytochrome b-c1 complex subunit 6, mitochondrial//cytochrome b-c1 complex subunit 6, mitochondrial isoform 1 precursor//cytochrome b-c1 complex subunit 6, mitochondrial isoform 2 precursor//cytochrome b-c1 complex subunit 6, mitochondrial isoform 3 precursor	-	0.0230449891111	1.0161018287	0.0367486	0.93865	0.98713
																		UQCRHL	cytochrome b-c1 complex subunit 6-like, mitochondrial	This gene has characteristics of a pseudogene derived from the UQCRH gene. However, there is still an open reading frame that could produce a protein of the same or nearly the same size as that of the UQCRH gene, so this gene is being called protein-coding for now. [provided by RefSeq, Jul 2008].	1.66630418287	3.17400452044	0.826185	0.08505	0.264795
																		UQCRQ	cytochrome b-c1 complex subunit 8//ubiquinol-cytochrome c reductase, complex III subunit VII, 9.5kDa	-//This gene encodes a ubiquinone-binding protein of low molecular mass. This protein is a small core-associated protein and a subunit of ubiquinol-cytochrome c reductase complex III, which is part of the mitochondrial respiratory chain. [provided by RefSeq, Jul 2008]. ##Evidence-Data-START## Transcript exon combination :: BP294955.1, AU119402.1 [ECO:0000332] RNAseq introns :: single sample suppo…	-0.182786737007	1.13507430006	-0.271048	0.53865	0.812169
																		WDR93	WD repeat-containing protein 93 isoform 1//WD repeat-containing protein 93 isoform 2//WD repeat-containing protein 93 isoform 3	-	-0.149729573561	1.10936150795	0.0	1	1

## Sheet: Astrocytes
Glycolysis Astrocytes									CAC Astrocytes									ETC Astrocytes									beta-oxidation and MAS Astrocytes									other genes Astrocytes
gene_id	refLink.product	summary	log2(fold_change)	absolute fold change	test_stat	p_value	q_value(FDR)		gene_id	refLink.product	summary	log2(fold_change)	absolute fold change	test_stat	p_value	q_value(FDR)		gene_id	refLink.product	summary	log2(fold_change)	absolute fold change	test_stat	p_value	q_value(FDR)		gene_id	refLink.product	summary	log2(fold_change)	absolute fold change	test_stat	p_value	q_value(FDR)		gene_id	refLink.product	summary	log2(fold_change)	absolute fold change	test_stat	p_value	q_value(FDR)
ADPGK	-//ADP-dependent glucokinase precursor	-//ADPGK (EC 2.7.1.147) catalyzes the ADP-dependent phosphorylation of glucose to glucose-6-phosphate and may play a role in glycolysis, possibly during ischemic conditions (Ronimus and Morgan, 2004 [PubMed 14975750]).[supplied by OMIM, Mar 2008].	-0.149704984709	1.10934260049	-0.217681	0.63855	0.876736		ACO1	1-aminocyclopropane-1-carboxylate oxidase//1-aminocyclopropane-1-carboxylate oxidase 1//aconitate hydratase 1//aconitate hydratase ACO1//cytoplasmic aconitate hydratase	-//The protein encoded by this gene is a bifunctional, cytosolic protein that functions as an essential enzyme in the TCA cycle and interacts with mRNA to control the levels of iron inside cells. When cellular iron levels are high, this protein binds to a 4Fe-4S cluster and functions as an aconitase. Aconitases are iron-sulfur proteins that function to catalyze the conversion of citrate to isocit…	0.153521086803	1.11228082952	0.24321	0.58005	0.840855		ATP5A1	ATP synthase subunit alpha, mitochondrial//ATP synthase subunit alpha, mitochondrial isoform a precursor//ATP synthase subunit alpha, mitochondrial isoform b precursor//ATP synthase subunit alpha, mitochondrial isoform c//ATP synthase subunit alpha, mitochondrial precursor	-//This gene encodes a subunit of mitochondrial ATP synthase. Mitochondrial ATP synthase catalyzes ATP synthesis, using an electrochemical gradient of protons across the inner membrane during oxidative phosphorylation. ATP synthase is composed of two linked multi-subunit complexes: the soluble catalytic core, F1, and the membrane-spanning component, Fo, comprising the proton channel. The catalyti…	-0.0386576970299	1.02715770052	-0.0550337	0.905	0.979483		ABAT	4-aminobutyrate aminotransferase, mitochondrial//4-aminobutyrate aminotransferase, mitochondrial precursor	-//4-aminobutyrate aminotransferase (ABAT) is responsible for catabolism of gamma-aminobutyric acid (GABA), an important, mostly inhibitory neurotransmitter in the central nervous system, into succinic semialdehyde. The active enzyme is a homodimer of 50-kD subunits complexed to pyridoxal-5-phosphate. The protein sequence is over 95% similar to the pig protein. GABA is estimated to be present in …	-0.111624096209	1.08044384853	-0.115111	0.7922	0.946831		ARG1	DnaJ-like protein ARG1//arginase 1//arginase-1//arginase-1 isoform 1//arginase-1 isoform 2//argininosuccinate synthase	-//Arginase catalyzes the hydrolysis of arginine to ornithine and urea. At least two isoforms of mammalian arginase exist (types I and II) which differ in their tissue distribution, subcellular localization, immunologic crossreactivity and physiologic function. The type I isoform encoded by this gene, is a cytosolic enzyme and expressed predominantly in the liver as a component of the urea cycle.…	0.926257331033	1.90033969585	0.0	1	1
ADPGK-AS1			-0.00106389190662	1.00073770565	-0.000340545	0.99595	0.998979		ACO2	1-aminocyclopropane-1-carboxylate oxidase//1-aminocyclopropane-1-carboxylate oxidase 2//aconitase 2//aconitase 2, mitochondrial//aconitate hydratase ACO2//aconitate hydratase, mitochondrial//aconitate hydratase, mitochondrial precursor	-//The protein encoded by this gene belongs to the aconitase/IPM isomerase family. It is an enzyme that catalyzes the interconversion of citrate to isocitrate via cis-aconitate in the second step of the TCA cycle. This protein is encoded in the nucleus and functions in the mitochondrion. It was found to be one of the mitochondrial matrix proteins that are preferentially degraded by the serine pro…	0.035052743891	1.02459428078	0.0402709	0.92905	0.984907		ATP5B	ATP synthase subunit beta, mitochondrial//ATP synthase subunit beta, mitochondrial precursor//ATP synthase, H+ transporting, mitochondrial F1 complex, beta polypeptide	-//This gene encodes a subunit of mitochondrial ATP synthase. Mitochondrial ATP synthase catalyzes ATP synthesis, utilizing an electrochemical gradient of protons across the inner membrane during oxidative phosphorylation. ATP synthase is composed of two linked multi-subunit complexes: the soluble catalytic core, F1, and the membrane-spanning component, Fo, comprising the proton channel. The cata…	-0.0846640922314	1.06044080645	-0.120153	0.78705	0.944975		ABHD1	protein ABHD1	-//This gene is a member of the AB hydrolase superfamily and encodes a protein with an alpha/beta hydrolase fold. This domain is common to a number of hydrolytic enzymes of widely differing phylogenetic origins and catalytic functions. [provided by RefSeq, Jul 2008]. ##Evidence-Data-START## Transcript exon combination :: BC039576.1, AY033290.1 [ECO:0000332] RNAseq introns :: single sample support…	-0.735319953612	1.66476663201	0.0	1	1		ARG2	acetyl-CoA:L-glutamate N-acetyltransferase//arginase 2//arginase-2, mitochondrial//arginase-2, mitochondrial precursor	-//Arginase catalyzes the hydrolysis of arginine to ornithine and urea. At least two isoforms of mammalian arginase exists (types I and II) which differ in their tissue distribution, subcellular localization, immunologic crossreactivity and physiologic function. The type II isoform encoded by this gene, is located in the mitochondria and expressed in extra-hepatic tissues, especially kidney. The …	-0.515279922304	1.4292714306	-0.254113	0.63805	0.876439
ALDOA	fructose-bisphosphate aldolase A//fructose-bisphosphate aldolase A isoform 1//fructose-bisphosphate aldolase A isoform 2	-//The protein encoded by this gene, Aldolase A (fructose-bisphosphate aldolase), is a glycolytic enzyme that catalyzes the reversible conversion of fructose-1,6-bisphosphate to glyceraldehyde 3-phosphate and dihydroxyacetone phosphate. Three aldolase isozymes (A, B, and C), encoded by three different genes, are differentially expressed during development. Aldolase A is found in the developing em…	-0.297233452705	1.22878580289	-0.395689	0.38265	0.676837		CS	citrate synthase//citrate synthase, mitochondrial//citrate synthase, mitochondrial precursor	-//The protein encoded by this gene is a Krebs tricarboxylic acid cycle enzyme that catalyzes the synthesis of citrate from oxaloacetate and acetyl coenzyme A. The enzyme is found in nearly all cells capable of oxidative metablism. This protein is nuclear encoded and transported into the mitochondrial matrix, where the mature form is found. [provided by RefSeq, Jul 2008]. Publication Note: This R…	-0.0178331293725	1.01243769606	-0.0280443	0.94945	0.989401		ATP5C1	ATP synthase subunit gamma, mitochondrial//ATP synthase subunit gamma, mitochondrial isoform 1//ATP synthase subunit gamma, mitochondrial isoform 2//ATP synthase subunit gamma, mitochondrial isoform 3//ATP synthase subunit gamma, mitochondrial isoform H (heart) precursor//ATP synthase subunit gamma, mitochondrial isoform L (liver) precursor//ATP synthase subunit gamma, mitochondrial precursor	-//This gene encodes a subunit of mitochondrial ATP synthase. Mitochondrial ATP synthase catalyzes ATP synthesis, utilizing an electrochemical gradient of protons across the inner membrane during oxidative phosphorylation. ATP synthase is composed of two linked multi-subunit complexes: the soluble catalytic core, F1, and the membrane-spanning component, Fo, comprising the proton channel. The cata…	-0.0636208914802	1.04508543866	-0.0992934	0.8254	0.957805		ABHD10	-//mycophenolic acid acyl-glucuronide esterase, mitochondrial//mycophenolic acid acyl-glucuronide esterase, mitochondrial isoform 1 precursor//mycophenolic acid acyl-glucuronide esterase, mitochondrial isoform 2//mycophenolic acid acyl-glucuronide esterase, mitochondrial precursor	-//This gene encodes a mitochondrially-localized enzyme that acts in liver cells as a hydrolase. The encoded protein removes glucuronide from mycophenolic acid acyl-glucuronide. There is a pseudogene for this gene on chromosome 6. Alternative splicing results in multiple transcript variants. [provided by RefSeq, Jan 2013].	-0.226775367305	1.17021642047	-0.329345	0.4644	0.753306		ASL	argininosuccinate lyase//argininosuccinate lyase isoform 1//argininosuccinate lyase isoform 2//argininosuccinate lyase isoform 3//delta-1 crystallin	-//This gene encodes a member of the lyase 1 family. The encoded protein forms a cytosolic homotetramer and primarily catalyzes the reversible hydrolytic cleavage of argininosuccinate into arginine and fumarate, an essential step in the liver in detoxifying ammonia via the urea cycle. Mutations in this gene result in the autosomal recessive disorder argininosuccinic aciduria, or argininosuccinic …	-0.193205739735	1.14330136762	-0.268956	0.56915	0.833695
ALDOB	fructose-bisphosphate aldolase B	-//Fructose-1,6-bisphosphate aldolase (EC 4.1.2.13) is a tetrameric glycolytic enzyme that catalyzes the reversible conversion of fructose-1,6-bisphosphate to glyceraldehyde 3-phosphate and dihydroxyacetone phosphate. Vertebrates have 3 aldolase isozymes which are distinguished by their electrophoretic and catalytic properties. Differences indicate that aldolases A, B, and C are distinct proteins…	-1.4431677613	2.71917265972	0.0	1	1		FAHD1	acylpyruvase FAHD1, mitochondrial//acylpyruvase FAHD1, mitochondrial isoform 1//acylpyruvase FAHD1, mitochondrial isoform 2//acylpyruvase FAHD1, mitochondrial isoform 3	-	-0.0336149476239	1.02357367423	-0.0447024	0.9173	0.982293		ATP5D	ATP synthase subunit delta, mitochondrial//ATP synthase subunit delta, mitochondrial precursor	-//This gene encodes a subunit of mitochondrial ATP synthase. Mitochondrial ATP synthase catalyzes ATP synthesis, utilizing an electrochemical gradient of protons across the inner membrane during oxidative phosphorylation. ATP synthase is composed of two linked multi-subunit complexes: the soluble catalytic core, F1, and the membrane-spanning component, Fo, comprising the proton channel. The cata…	0.0377200024092	1.02649030562	0.051748	0.90935	0.980501		ABHD11	-//protein ABHD11//protein ABHD11 isoform 1//protein ABHD11 isoform 10//protein ABHD11 isoform 2//protein ABHD11 isoform 4//protein ABHD11 isoform 8//protein ABHD11 isoform 9	-//This gene encodes a protein containing an alpha/beta hydrolase fold domain. This gene is deleted in Williams syndrome, a multisystem developmental disorder caused by the deletion of contiguous genes at 7q11.23. [provided by RefSeq, Mar 2016].//This gene encodes a protein containing an alpha/beta hydrolase fold domain. This gene is deleted in Williams syndrome, a multisystem developmental disor…	0.0473895632466	1.03339339172	0.0443088	0.9254	0.984138		ASS1	argininosuccinate synthase	-//The protein encoded by this gene catalyzes the penultimate step of the arginine biosynthetic pathway. There are approximately 10 to 14 copies of this gene including the pseudogenes scattered across the human genome, among which the one located on chromosome 9 appears to be the only functional gene for argininosuccinate synthetase. Mutations in the chromosome 9 copy of this gene cause citrullin…	0.0198662499391	1.01386548151	0.0214632	0.96095	0.991869
ALDOC	fructose-bisphosphate aldolase C	-//This gene encodes a member of the class I fructose-biphosphate aldolase gene family. Expressed specifically in the hippocampus and Purkinje cells of the brain, the encoded protein is a glycolytic enzyme that catalyzes the reversible aldol cleavage of fructose-1,6-biphosphate and fructose 1-phosphate to dihydroxyacetone phosphate and either glyceraldehyde-3-phosphate or glyceraldehyde, respecti…	0.320808774856	1.24903055922	0.372475	0.382	0.676174		FAHD2A	fumarylacetoacetate hydrolase domain-containing protein 2//fumarylacetoacetate hydrolase domain-containing protein 2A	-	-0.815751369936	1.76021465047	-1.09032	0.01425	0.0709068		ATP5E	ATP synthase subunit epsilon, mitochondrial	-//This gene encodes a subunit of mitochondrial ATP synthase. Mitochondrial ATP synthase catalyzes ATP synthesis, utilizing an electrochemical gradient of protons across the inner membrane during oxidative phosphorylation. ATP synthase is composed of two linked multi-subunit complexes: the soluble catalytic core, F1, and the membrane-spanning component, Fo, comprising the proton channel. The cata…	-0.172384775819	1.12691974499	-0.229673	0.60515	0.856781		ABHD11-AS1	-	-	0.200588396181	1.1491669416	0.106269	0.8162	0.954849		BCAT1	branched-chain amino acid aminotransferase//branched-chain-amino-acid aminotransferase, cytosolic//branched-chain-amino-acid aminotransferase, cytosolic isoform 1//branched-chain-amino-acid aminotransferase, cytosolic isoform 2//branched-chain-amino-acid aminotransferase, cytosolic isoform 3//branched-chain-amino-acid aminotransferase, cytosolic isoform 4//branched-chain-amino-acid aminotransfera…	-//This gene encodes the cytosolic form of the enzyme branched-chain amino acid transaminase. This enzyme catalyzes the reversible transamination of branched-chain alpha-keto acids to branched-chain L-amino acids essential for cell growth. Two different clinical disorders have been attributed to a defect of branched-chain amino acid transamination: hypervalinemia and hyperleucine-isoleucinemia. A…	0.051790121786	1.03655029635	0.0648996	0.8822	0.973832
DLAT	dihydrolipoyllysine-residue acetyltransferase component of pyruvate dehydrogenase complex//dihydrolipoyllysine-residue acetyltransferase component of pyruvate dehydrogenase complex, mitochondrial//dihydrolipoyllysine-residue acetyltransferase component of pyruvate dehydrogenase complex, mitochondrial precursor	-//This gene encodes component E2 of the multi-enzyme pyruvate dehydrogenase complex (PDC). PDC resides in the inner mitochondrial membrane and catalyzes the conversion of pyruvate to acetyl coenzyme A. The protein product of this gene, dihydrolipoamide acetyltransferase, accepts acetyl groups formed by the oxidative decarboxylation of pyruvate and transfers them to coenzyme A. Dihydrolipoamide a…	0.00563295764819	1.00391210108	0.00835744	0.9837	0.996529		FAHD2B	fumarylacetoacetate hydrolase domain-containing protein 2B isoform a//fumarylacetoacetate hydrolase domain-containing protein 2B isoform b	-	0.109296291586	1.07870194593	0.0922976	0.816	0.954799		ATP5EP2	-	-	nan	nan	0.0	1	1		ABHD12	monoacylglycerol lipase ABHD12//monoacylglycerol lipase ABHD12 isoform a//monoacylglycerol lipase ABHD12 isoform b	-//This gene encodes an enzyme that catalyzes the hydrolysis of 2-arachidonoyl glycerol (2-AG), the main endocannabinoid lipid transmitter that acts on cannabinoid receptors, CB1 and CB2. The endocannabinoid system is involved in a wide range of physiological processes, including neurotransmission, mood, appetite, pain appreciation, addiction behavior, and inflammation. Mutations in this gene are…	-0.0353385435954	1.0247972743	-0.0119746	0.98185	0.996142		BCAT2	branched-chain amino acid aminotransferase//branched-chain-amino-acid aminotransferase, mitochondrial isoform a precursor//branched-chain-amino-acid aminotransferase, mitochondrial isoform b//branched-chain-amino-acid aminotransferase, mitochondrial isoform c//branched-chain-amino-acid aminotransferase, mitochondrial precursor	-//This gene encodes a branched chain aminotransferase found in mitochondria. The encoded protein forms a dimer that catalyzes the first step in the production of the branched chain amino acids leucine, isoleucine, and valine. Multiple transcript variants encoding different isoforms have been found for this gene. [provided by RefSeq, Sep 2009].	0.1405197223	1.10230214214	0.191779	0.6893	0.903623
ENO1	alpha-enolase//alpha-enolase isoform 1//c-myc promoter-binding protein-1 isoform MBP-1//enolase 1//enolase 1, (alpha)//phosphopyruvate hydratase ENO1	-//This gene encodes alpha-enolase, one of three enolase isoenzymes found in mammals. Each isoenzyme is a homodimer composed of 2 alpha, 2 gamma, or 2 beta subunits, and functions as a glycolytic enzyme. Alpha-enolase in addition, functions as a structural lens protein (tau-crystallin) in the monomeric form. Alternative splicing of this gene results in a shorter isoform that has been shown to bin…	-0.307993099737	1.23798436967	-0.318441	0.4765	0.763604		FAHD2CP	-	-	-0.493974966454	1.40831978963	-0.256045	0.55995	0.827342		ATP5F1	ATP synthase F(0) complex subunit B1, mitochondrial//ATP synthase F(0) complex subunit B1, mitochondrial precursor	-//This gene encodes a subunit of mitochondrial ATP synthase. Mitochondrial ATP synthase catalyzes ATP synthesis, utilizing an electrochemical gradient of protons across the inner membrane during oxidative phosphorylation. ATP synthase is composed of two linked multi-subunit complexes: the soluble catalytic core, F1, and the membrane-spanning component, Fo, comprising the proton channel. The cata…	-0.0170812974871	1.0119102217	-0.0231155	0.95895	0.991449		ABHD12B	protein ABHD12B isoform a//protein ABHD12B isoform b//protein ABHD12B isoform c	-	-0.490491658414	1.40492358038	0.0	1	1		CPS1	Gly-Xaa carboxypeptidase//carbamoyl-phosphate synthase [ammonia], mitochondrial//carbamoyl-phosphate synthase [ammonia], mitochondrial isoform a precursor//carbamoyl-phosphate synthase [ammonia], mitochondrial isoform b precursor//carbamoyl-phosphate synthase [ammonia], mitochondrial isoform c	-//The mitochondrial enzyme encoded by this gene catalyzes synthesis of carbamoyl phosphate from ammonia and bicarbonate. This reaction is the first committed step of the urea cycle, which is important in the removal of excess urea from cells. The encoded protein may also represent a core mitochondrial nucleoid protein. Three transcript variants encoding different isoforms have been found for thi…	0.626387401657	1.54369464212	0.793966	0.0756	0.243549
ENO1-AS1	-	-	0.0399185463313	1.02805578162	0.0	1	1		FH	frataxin//fumarate hydratase, mitochondrial	-//The protein encoded by this gene is an enzymatic component of the tricarboxylic acid (TCA) cycle, or Krebs cycle, and catalyzes the formation of L-malate from fumarate. It exists in both a cytosolic form and an N-terminal extended form, differing only in the translation start site used. The N-terminal extended form is targeted to the mitochondrion, where the removal of the extension generates …	-0.16529089337	1.12139216369	-0.247791	0.57495	0.837556		ATP5G1	ATP synthase F(0) complex subunit C1, mitochondrial//ATP synthase F(0) complex subunit C1, mitochondrial precursor	-//This gene encodes a subunit of mitochondrial ATP synthase. Mitochondrial ATP synthase catalyzes ATP synthesis, utilizing an electrochemical gradient of protons across the inner membrane during oxidative phosphorylation. ATP synthase is composed of two linked multi-subunit complexes: the soluble catalytic core, F1, and the membrane-spanning component, Fo, comprising the proton channel. The cata…	-0.0708025235371	1.05030076874	-0.100276	0.8206	0.95631		ABHD13	alpha/beta hydrolase domain-containing protein 13//protein ABHD13	-	-0.0458518493443	1.0322925237	-0.062368	0.88825	0.975332		CPS1-IT1	-	This gene does not encode a protein, and it is located within an intron of the gene encoding carbamoyl-phosphate synthetase 1. [provided by RefSeq, Jul 2008]. Sequence Note: The RefSeq transcript was derived from genomic sequence to make the sequence consistent with the reference genome assembly. The genomic coordinates used for the transcript record were based on alignments.	0.886173828114	1.84826782644	0.0	1	1
ENO2	gamma-enolase//phosphopyruvate hydratase ENO2	-//This gene encodes one of the three enolase isoenzymes found in mammals. This isoenzyme, a homodimer, is found in mature neurons and cells of neuronal origin. A switch from alpha enolase to gamma enolase occurs in neural tissue during development in rats and primates. [provided by RefSeq, Jul 2008]. Publication Note: This RefSeq record includes a subset of the publications that are available fo…	-0.505970235727	1.42007806058	-0.571232	0.1946	0.458846		GOT1	Got1p//aspartate aminotransferase, cytoplasmic	-//Glutamic-oxaloacetic transaminase is a pyridoxal phosphate-dependent enzyme which exists in cytoplasmic and mitochondrial forms, GOT1 and GOT2, respectively. GOT plays a role in amino acid metabolism and the urea and tricarboxylic acid cycles. The two enzymes are homodimeric and show close homology. [provided by RefSeq, Jul 2008]. Publication Note: This RefSeq record includes a subset of the p…	0.0410557915235	1.02886649518	0.0603933	0.8783	0.972784		ATP5G2	ATP synthase F(0) complex subunit C2, mitochondrial isoform a precursor//ATP synthase F(0) complex subunit C2, mitochondrial isoform b precursor//ATP synthase F(0) complex subunit C2, mitochondrial isoform c precursor//ATP synthase F(0) complex subunit C2, mitochondrial precursor//ATP synthase lipid-binding protein, mitochondrial	-//This gene encodes a subunit of mitochondrial ATP synthase. Mitochondrial ATP synthase catalyzes ATP synthesis, utilizing an electrochemical gradient of protons across the inner membrane during oxidative phosphorylation. ATP synthase is composed of two linked multi-subunit complexes: the soluble catalytic core, F1, and the membrane-spanning component, Fo, comprising the proton channel. The cata…	0.073671292171	1.05239134749	0.116141	0.7877	0.945176		ABHD14A	alpha/beta hydrolase domain-containing protein 14A precursor//protein ABHD14A	-	0.334533096447	1.26096925168	0.214235	0.63755	0.876152		GPD1	glycerol-3-phosphate dehydrogenase (NAD(+)) GPD1//glycerol-3-phosphate dehydrogenase [NAD(+)], cytoplasmic//glycerol-3-phosphate dehydrogenase [NAD(+)], cytoplasmic isoform 1//glycerol-3-phosphate dehydrogenase [NAD(+)], cytoplasmic isoform 2	-//This gene encodes a member of the NAD-dependent glycerol-3-phosphate dehydrogenase family. The encoded protein plays a critical role in carbohydrate and lipid metabolism by catalyzing the reversible conversion of dihydroxyacetone phosphate (DHAP) and reduced nicotine adenine dinucleotide (NADH) to glycerol-3-phosphate (G3P) and NAD+. The encoded cytosolic protein and mitochondrial glycerol-3-p…	0.169159382067	1.12440313561	0.0	1	1
ENO3	beta-enolase//beta-enolase isoform 1//beta-enolase isoform 2	-//This gene encodes one of the three enolase isoenzymes found in mammals. This isoenzyme is found in skeletal muscle cells in the adult where it may play a role in muscle development and regeneration. A switch from alpha enolase to beta enolase occurs in muscle tissue during development in rodents. Mutations in this gene have be associated glycogen storage disease. Alternatively spliced transcri…	-0.042008228925	1.0295459558	-0.0227901	0.96205	0.992093		GOT1L1	putative aspartate aminotransferase, cytoplasmic 2	-	nan	nan	0.0	1	1		ATP5G3	-//ATP synthase F(0) complex subunit C3, mitochondrial//ATP synthase F(0) complex subunit C3, mitochondrial isoform 1//ATP synthase F(0) complex subunit C3, mitochondrial isoform 2//ATP synthase F(0) complex subunit C3, mitochondrial isoform A precursor//ATP synthase F(0) complex subunit C3, mitochondrial isoform B precursor//ATP synthase F(0) complex subunit C3, mitochondrial precursor	-//This gene encodes a subunit of mitochondrial ATP synthase. Mitochondrial ATP synthase catalyzes ATP synthesis, utilizing an electrochemical gradient of protons across the inner membrane during oxidative phosphorylation. ATP synthase is composed of two linked multi-subunit complexes: the soluble catalytic core, F1, and the membrane-spanning component, Fo, comprising the proton channel. The cata…	0.0483841945531	1.03410608552	0.07488	0.8685	0.970161		ABHD14A-ACY1	ABHD14A-ACY1 readthrough (NMD candidate)	This locus represents naturally occurring read-through transcription between the neighboring abhydrolase domain containing 14A (ABHD14A) and aminoacylase 1 (ACY1) genes on chromosome 3. The read-through transcript encodes a protein that shares sequence identity with the downstream gene product but its N-terminal region is distinct due to the use of an alternate start codon relative to the upstrea…	-1.7812051124	3.43713165266	0.0	1	1		GPD1L	glycerol-3-phosphate dehydrogenase 1-like protein	-//The protein encoded by this gene catalyzes the conversion of sn-glycerol 3-phosphate to glycerone phosphate. The encoded protein is found in the cytoplasm, associated with the plasma membrane, where it binds the sodium channel, voltage-gated, type V, alpha subunit (SCN5A). Defects in this gene are a cause of Brugada syndrome type 2 (BRS2) as well as sudden infant death syndrome (SIDS). [provid…	-0.340136617485	1.26587646176	-0.437535	0.3186	0.607293
ENO4	enolase 4//enolase-like protein ENO4	-	-0.40947660246	1.32820386557	0.0	1	1		GOT2	aspartate aminotransferase, mitochondrial//aspartate aminotransferase, mitochondrial isoform 1 precursor//aspartate aminotransferase, mitochondrial isoform 2 precursor//aspartate aminotransferase, mitochondrial precursor	-//Glutamic-oxaloacetic transaminase is a pyridoxal phosphate-dependent enzyme which exists in cytoplasmic and inner-membrane mitochondrial forms, GOT1 and GOT2, respectively. GOT plays a role in amino acid metabolism and the urea and tricarboxylic acid cycles. The two enzymes are homodimeric and show close homology. Two transcript variants encoding different isoforms have been found for this gen…	-0.296436137008	1.22810689328	-0.452831	0.3051	0.591594		ATP5H	ATP synthase subunit d, mitochondrial//ATP synthase subunit d, mitochondrial isoform a//ATP synthase subunit d, mitochondrial isoform b	-//Mitochondrial ATP synthase catalyzes ATP synthesis, utilizing an electrochemical gradient of protons across the inner membrane during oxidative phosphorylation. It is composed of two linked multi-subunit complexes: the soluble catalytic core, F1, and the membrane-spanning component, Fo, which comprises the proton channel. The F1 complex consists of 5 different subunits (alpha, beta, gamma, del…	-0.0239464014696	1.01673689912	-0.0317686	0.9435	0.988161		ABHD14B	alpha/beta hydrolase domain-containing protein 14B//protein ABHD14B//protein ABHD14B isoform 1//protein ABHD14B isoform 3	-	-0.0814365511557	1.05807108136	-0.102374	0.82245	0.956877		GPD2	glycerol-3-phosphate dehydrogenase (NAD(+)) GPD2//glycerol-3-phosphate dehydrogenase, mitochondrial//glycerol-3-phosphate dehydrogenase, mitochondrial precursor	-//The protein encoded by this gene localizes to the inner mitochondrial membrane and catalyzes the conversion of glycerol-3-phosphate to dihydroxyacetone phosphate, using FAD as a cofactor. Along with GDP1, the encoded protein constitutes the glycerol phosphate shuttle, which reoxidizes NADH formed during glycolysis. Two transcript variants encoding the same protein have been found for this gene…	-0.147291006779	1.10748795394	-0.217074	0.6302	0.871987
FBP1	fructose 1,6-bisphosphate 1-phosphatase//fructose-1,6-bisphosphatase 1	-//Fructose-1,6-bisphosphatase 1, a gluconeogenesis regulatory enzyme, catalyzes the hydrolysis of fructose 1,6-bisphosphate to fructose 6-phosphate and inorganic phosphate. Fructose-1,6-diphosphatase deficiency is associated with hypoglycemia and metabolic acidosis. [provided by RefSeq, Jul 2008].	2.18911836405	4.56026721664	0.0	1	1		GPT	UDP-GlcNAc:dolichol phosphate N-acetylglucosamine-1-phosphate transferase//alanine aminotransferase 1	-//This gene encodes cytosolic alanine aminotransaminase 1 (ALT1); also known as glutamate-pyruvate transaminase 1. This enzyme catalyzes the reversible transamination between alanine and 2-oxoglutarate to generate pyruvate and glutamate and, therefore, plays a key role in the intermediary metabolism of glucose and amino acids. Serum activity levels of this enzyme are routinely used as a biomarke…	0.150528486396	1.10997600274	0.0	1	1		ATP5I	-//ATP synthase subunit e, mitochondrial	-//Mitochondrial ATP synthase catalyzes ATP synthesis, utilizing an electrochemical gradient of protons across the inner membrane during oxidative phosphorylation. It is composed of two linked multi-subunit complexes: the soluble catalytic core, F1, and the membrane-spanning component, Fo, which comprises the proton channel. The F1 complex consists of 5 different subunits (alpha, beta, gamma, del…	0.0481320038955	1.03392533415	0.071014	0.8712	0.970888		ABHD15	abhydrolase domain-containing protein 15 precursor//protein ABHD15 precursor	-	0.0730937640073	1.0519701469	0.0823589	0.84565	0.963961		IGF1	insulin-like growth factor I//insulin-like growth factor I isoform 1 preproprotein//insulin-like growth factor I isoform 2 precursor//insulin-like growth factor I isoform 3 preproprotein//insulin-like growth factor I isoform 4 preproprotein//insulin-like growth factor I precursor//insulin-like growth factor I preproprotein	-//The protein encoded by this gene is similar to insulin in function and structure and is a member of a family of proteins involved in mediating growth and development. The encoded protein is processed from a precursor, bound by a specific receptor, and secreted. Defects in this gene are a cause of insulin-like growth factor I deficiency. Alternative splicing results in multiple transcript varia…	0.507092401757	1.42118306422	0.0	1	1
FBP2	fructose-1,6-bisphosphatase isozyme 2	-//This gene encodes a gluconeogenesis regulatory enzyme which catalyzes the hydrolysis of fructose 1,6-bisphosphate to fructose 6-phosphate and inorganic phosphate. [provided by RefSeq, Jul 2008]. Publication Note: This RefSeq record includes a subset of the publications that are available for this gene. Please see the Gene record to access additional publications. ##Evidence-Data-START## Transc…	0.793096485204	1.7327895952	0.0	1	1		GPT2	alanine aminotransferase 2//alanine aminotransferase 2 isoform 1//alanine aminotransferase 2 isoform 2//bifunctional glycerol-3-phosphate/glycerone-phosphate O-acyltransferase GPT2//glucose-6-phosphate/phosphate translocator 2	-//This gene encodes a mitochondrial alanine transaminase, a pyridoxal enzyme that catalyzes the reversible transamination between alanine and 2-oxoglutarate to generate pyruvate and glutamate. Alanine transaminases play roles in gluconeogenesis and amino acid metabolism in many tissues including skeletal muscle, kidney, and liver. Activating transcription factor 4 upregulates this gene under met…	-0.309666298068	1.23942098306	-0.441492	0.3333	0.624088		ATP5J	ATP synthase-coupling factor 6, mitochondrial//ATP synthase-coupling factor 6, mitochondrial isoform a precursor//ATP synthase-coupling factor 6, mitochondrial isoform b precursor//ATP synthase-coupling factor 6, mitochondrial precursor	-//Mitochondrial ATP synthase catalyzes ATP synthesis, utilizing an electrochemical gradient of protons across the inner membrane during oxidative phosphorylation. It is composed of two linked multi-subunit complexes: the soluble catalytic core, F1, and the membrane-spanning component, Fo, which comprises the proton channel. The F1 complex consists of 5 different subunits (alpha, beta, gamma, del…	-0.163023467307	1.11963110076	-0.149129	0.75225	0.931794		ABHD16A	-//abhydrolase domain-containing protein 16A//protein ABHD16A//protein ABHD16A isoform a//protein ABHD16A isoform b	-//A cluster of genes, BAT1-BAT5, has been localized in the vicinity of the genes for tumor necrosis factor alpha and tumor necrosis factor beta. These genes are all within the human major histocompatibility complex class III region. The protein encoded by this gene is thought to be involved in some aspects of immunity. Alternatively spliced transcript variants have been described. [provided by R…	-0.0286578626717	1.02006272113	-0.0382154	0.9366	0.986649		IGF1R	insulin-like growth factor 1 receptor//insulin-like growth factor 1 receptor isoform 1 precursor//insulin-like growth factor 1 receptor isoform 2 precursor//insulin-like growth factor 1 receptor precursor	-//This receptor binds insulin-like growth factor with a high affinity. It has tyrosine kinase activity. The insulin-like growth factor I receptor plays a critical role in transformation events. Cleavage of the precursor generates alpha and beta subunits. It is highly overexpressed in most malignant tissues where it functions as an anti-apoptotic agent by enhancing cell survival. Alternatively sp…	0.162567771617	1.11927750524	0.224845	0.61925	0.86547
G6PC	glucose-6-phosphatase//glucose-6-phosphatase isoform 1//glucose-6-phosphatase isoform 2	-//Glucose-6-phosphatase (G6Pase) is a multi-subunit integral membrane protein of the endoplasmic reticulum that is composed of a catalytic subunit and transporters for G6P, inorganic phosphate, and glucose. This gene (G6PC) is one of the three glucose-6-phosphatase catalytic-subunit-encoding genes in human: G6PC, G6PC2 and G6PC3. Glucose-6-phosphatase catalyzes the hydrolysis of D-glucose 6-phos…	nan	nan	0.0	1	1		IDH1	Isocitrate dehydrogenase [NAD] regulatory subunit 1//NADP-dependent isocitrate dehydrogenase//isocitrate dehydrogenase (NAD(+)) IDH1//isocitrate dehydrogenase [NADP] cytoplasmic	-//Isocitrate dehydrogenases catalyze the oxidative decarboxylation of isocitrate to 2-oxoglutarate. These enzymes belong to two distinct subclasses, one of which utilizes NAD(+) as the electron acceptor and the other NADP(+). Five isocitrate dehydrogenases have been reported: three NAD(+)-dependent isocitrate dehydrogenases, which localize to the mitochondrial matrix, and two NADP(+)-dependent i…	0.0932879151673	1.06679865802	0.143381	0.75055	0.931084		ATP5J2	ATP synthase subunit f, mitochondrial//ATP synthase subunit f, mitochondrial isoform 2a//ATP synthase subunit f, mitochondrial isoform 2b//ATP synthase subunit f, mitochondrial isoform 2c//ATP synthase subunit f, mitochondrial isoform 2d	-//Mitochondrial ATP synthase catalyzes ATP synthesis, utilizing an electrochemical gradient of protons across the inner membrane during oxidative phosphorylation. It is composed of two linked multi-subunit complexes: the soluble catalytic core, F1, and the membrane-spanning component, Fo, which comprises the proton channel. The catalytic portion of mitochondrial ATP synthase consists of five dif…	-0.153845062731	1.11253063469	-0.161322	0.7193	0.917523		ABHD16B	abhydrolase domain-containing protein 16B//protein ABHD16B	-	-0.0198488275928	1.01385323789	-0.0148214	0.97285	0.994227		IGF2	insulin-like growth factor II//insulin-like growth factor II isoform 1 preproprotein//insulin-like growth factor II isoform 2//insulin-like growth factor II isoform 2 precursor//insulin-like growth factor II isoform 3//insulin-like growth factor II isoform a precursor//insulin-like growth factor II isoform b precursor//insulin-like growth factor II precursor//insulin-like growth factor II preprop…	-//This gene encodes a member of the insulin family of polypeptide growth factors, which are involved in development and growth. It is an imprinted gene, expressed only from the paternal allele, and epigenetic changes at this locus are associated with Wilms tumour, Beckwith-Wiedemann syndrome, rhabdomyosarcoma, and Silver-Russell syndrome. A read-through INS-IGF2 gene exists, whose 5' region over…	0.696421056209	1.62047982165	0.756467	0.0906	0.276808
G6PC2	glucose-6-phosphatase 2//glucose-6-phosphatase 2 isoform 1//glucose-6-phosphatase 2 isoform 2	-//This gene encodes an enzyme belonging to the glucose-6-phosphatase catalytic subunit family. These enzymes are part of a multicomponent integral membrane system that catalyzes the hydrolysis of glucose-6-phosphate, the terminal step in gluconeogenic and glycogenolytic pathways, allowing the release of glucose into the bloodstream. The family member encoded by this gene is found in pancreatic i…	inf	inf	0.0	1	1		IDH1-AS1	-	-	-0.603183411746	1.51906479827	-0.304191	0.5166	0.795601		ATP5J2-PTCD1	ATP5J2-PTCD1 fusion protein	This locus represents naturally occurring read-through transcription between the ATP5J2 (ATP synthase, H+ transporting, mitochondrial Fo complex, subunit F2) and PTCD1 (pentatricopeptide repeat domain 1) genes on chromosome 7. The read-through transcript encodes a fusion protein that shares sequence identity with each individual gene product. [provided by RefSeq, Nov 2010]. Sequence Note: This Re…	0.514104431789	1.42810735178	0.136336	0.8234	0.957143		ABHD17A	protein ABHD17A//protein ABHD17A isoform 1//protein ABHD17A isoform 2 precursor//protein ABHD17A precursor	-	-0.11060932116	1.079684144	-0.167578	0.71315	0.914719		IGF2-AS	-	This gene is expressed in antisense to the insulin-like growth factor 2 (IGF2) gene and is imprinted and paternally expressed. It is thought to be non-coding because the putative protein is not conserved and translation is predicted to trigger nonsense mediated decay (NMD). Transcripts from this gene are produced in tumors and may function to suppress cell growth. Alternative splicing results in …	1.7148197863	3.28255637035	0.0	1	1
G6PC3	-//glucose-6-phosphatase 3//glucose-6-phosphatase 3 isoform 1//glucose-6-phosphatase 3 isoform 4	//This gene encodes the catalytic subunit of glucose-6-phosphatase (G6Pase). G6Pase is located in the endoplasmic reticulum (ER) and catalyzes the hydrolysis of glucose-6-phosphate to glucose and phosphate in the last step of the gluconeogenic and glycogenolytic pathways. Mutations in this gene result in autosomal recessive severe congenital neutropenia. Alternative splicing results in multiple t…	0.0278513270664	1.0194926166	0.0402947	0.92985	0.985111		IDH2	Isocitrate dehydrogenase [NAD] regulatory subunit 2//isocitrate dehydrogenase (NAD(+)) IDH2//isocitrate dehydrogenase [NADP], mitochondrial//isocitrate dehydrogenase [NADP], mitochondrial isoform 1 precursor//isocitrate dehydrogenase [NADP], mitochondrial isoform 2//isocitrate dehydrogenase [NADP], mitochondrial isoform 3//isocitrate dehydrogenase [NADP], mitochondrial precursor	-//Isocitrate dehydrogenases catalyze the oxidative decarboxylation of isocitrate to 2-oxoglutarate. These enzymes belong to two distinct subclasses, one of which utilizes NAD(+) as the electron acceptor and the other NADP(+). Five isocitrate dehydrogenases have been reported: three NAD(+)-dependent isocitrate dehydrogenases, which localize to the mitochondrial matrix, and two NADP(+)-dependent i…	0.150250656492	1.10976226746	0.232033	0.61085	0.860282		ATP5L	-//ATP synthase subunit g, mitochondrial	-//Mitochondrial ATP synthase catalyzes ATP synthesis, utilizing an electrochemical gradient of protons across the inner membrane during oxidative phosphorylation. It is composed of two linked multi-subunit complexes: the soluble catalytic core, F1, and the membrane-spanning component, Fo, which comprises the proton channel. The F1 complex consists of 5 different subunits (alpha, beta, gamma, del…	-0.100847352343	1.07240314274	-0.0890945	0.84335	0.963232		ABHD17B	protein ABHD17B//protein ABHD17B isoform 1 precursor//protein ABHD17B isoform 2 precursor//protein ABHD17B precursor	-	-0.135743775294	1.09865907682	-0.160263	0.72135	0.918443		INS	insulin precursor//insulin preproinsulin precursor//insulin preproprotein	-//After removal of the precursor signal peptide, proinsulin is post-translationally cleaved into three peptides: the B chain and A chain peptides, which are covalently linked via two disulfide bonds to form insulin, and C-peptide. Binding of insulin to the insulin receptor (INSR) stimulates glucose uptake. A multitude of mutant alleles with phenotypic effects have been identified. There is a rea…	nan	nan	0.0	1	1
GALM	N-acetylgalactosamine-6-sulfatase isoform 1 precursor//N-acetylgalactosamine-6-sulfatase isoform 2//N-acetylgalactosamine-6-sulfatase isoform 3//N-acetylgalactosamine-6-sulfatase precursor	-//This gene encodes N-acetylgalactosamine-6-sulfatase which is a lysosomal exohydrolase required for the degradation of the glycosaminoglycans, keratan sulfate, and chondroitin 6-sulfate. Sequence alterations including point, missense and nonsense mutations, as well as those that affect splicing, result in a deficiency of this enzyme. Deficiencies of this enzyme lead to Morquio A syndrome, a lys…	0.0634382433772	1.04495313711	0.0637346	0.8908	0.975957		IDH3A	isocitrate dehydrogenase [NAD] subunit alpha, mitochondrial//isocitrate dehydrogenase [NAD] subunit alpha, mitochondrial precursor	-//Isocitrate dehydrogenases catalyze the oxidative decarboxylation of isocitrate to 2-oxoglutarate. These enzymes belong to two distinct subclasses, one of which utilizes NAD(+) as the electron acceptor and the other NADP(+). Five isocitrate dehydrogenases have been reported: three NAD(+)-dependent isocitrate dehydrogenases, which localize to the mitochondrial matrix, and two NADP(+)-dependent i…	-0.10018430381	1.07191038998	-0.133996	0.76685	0.937366		ATP5L2	ATP synthase subunit g 2, mitochondrial	-	1.10693091272	2.15386960616	0.0	1	1		ABHD17C	protein ABHD17C	-	-0.626065945181	1.54335071957	-0.678632	0.13745	0.367436		INS-IGF2	-//insulin, isoform 2 precursor	This locus includes two alternatively spliced read-through transcript variants which align to the INS gene in the 5' region and to the IGF2 gene in the 3' region. One transcript is predicted to encode a protein which shares the N-terminus with the INS protein but has a distinct and longer C-terminus, whereas the other transcript is a candidate for nonsense-mediated decay (NMD). The transcripts ar…	inf	inf	0.0	1	1
GAPDH	glyceraldehyde 3-phosphate dehydrogenase//glyceraldehyde-3-phosphate dehydrogenase//glyceraldehyde-3-phosphate dehydrogenase isoform 1//glyceraldehyde-3-phosphate dehydrogenase isoform 2	-//This gene encodes a member of the glyceraldehyde-3-phosphate dehydrogenase protein family. The encoded protein has been identified as a moonlighting protein based on its ability to perform mechanistically distinct functions. The product of this gene catalyzes an important energy-yielding step in carbohydrate metabolism, the reversible oxidative phosphorylation of glyceraldehyde-3-phosphate in …	-0.227364836271	1.17069465543	-0.201514	0.62715	0.870154		IDH3B	-//isocitrate dehydrogenase [NAD] subunit beta, mitochondrial//isocitrate dehydrogenase [NAD] subunit beta, mitochondrial isoform 1 precursor//isocitrate dehydrogenase [NAD] subunit beta, mitochondrial isoform 2 precursor//isocitrate dehydrogenase [NAD] subunit beta, mitochondrial isoform a precursor//isocitrate dehydrogenase [NAD] subunit beta, mitochondrial isoform b precursor//isocitrate dehyd…	-//Isocitrate dehydrogenases catalyze the oxidative decarboxylation of isocitrate to 2-oxoglutarate. These enzymes belong to two distinct subclasses, one of which utilizes NAD(+) as the electron acceptor and the other NADP(+). Five isocitrate dehydrogenases have been reported: three NAD(+)-dependent isocitrate dehydrogenases, which localize to the mitochondrial matrix, and two NADP(+)-dependent i…	-0.0725751562252	1.05159206155	-0.108468	0.8027	0.95038		ATP5O	ATP synthase subunit O, mitochondrial//ATP synthase subunit O, mitochondrial precursor	-//The protein encoded by this gene is a component of the F-type ATPase found in the mitochondrial matrix. F-type ATPases are composed of a catalytic core and a membrane proton channel. The encoded protein appears to be part of the connector linking these two components and may be involved in transmission of conformational changes or proton conductance. [provided by RefSeq, Jul 2008]. Publication…	-0.0603133668594	1.04269221875	-0.0950867	0.8296	0.959112		ABHD2	abhydrolase domain-containing protein 2//monoacylglycerol lipase ABHD2	-//This gene encodes a protein containing an alpha/beta hydrolase fold, which is a catalytic domain found in a very wide range of enzymes. The function of this protein has not been determined. Alternative splicing of this gene results in two transcript variants encoding the same protein. [provided by RefSeq, Jul 2008].	0.033822328587	1.02372081895	0.0531047	0.90515	0.979511		INSC	protein inscuteable homolog//protein inscuteable homolog isoform a//protein inscuteable homolog isoform b//protein inscuteable homolog isoform c//protein inscuteable homolog isoform d//protein inscuteable homolog isoform e	-//In Drosophila, neuroblasts divide asymmetrically into another neuroblast at the apical side and a smaller ganglion mother cell on the basal side. Cell polarization is precisely regulated by 2 apically localized multiprotein signaling complexes that are tethered by Inscuteable, which regulates their apical localization (Izaki et al., 2006 [PubMed 16458856]).[supplied by OMIM, Mar 2008].	0.215127971988	1.16080687736	0.0	1	1
GAPDHS	glyceraldehyde-3-phosphate dehydrogenase, testis-specific	-//This gene encodes a protein belonging to the glyceraldehyde-3-phosphate dehydrogenase family of enzymes that play an important role in carbohydrate metabolism. Like its somatic cell counterpart, this sperm-specific enzyme functions in a nicotinamide adenine dinucleotide-dependent manner to remove hydrogen and add phosphate to glyceraldehyde 3-phosphate to form 1,3-diphosphoglycerate. During sp…	-0.316948598798	1.24569303248	0.0	1	1		IDH3G	isocitrate dehydrogenase [NAD] subunit gamma, mitochondrial//isocitrate dehydrogenase [NAD] subunit gamma, mitochondrial isoform a precursor//isocitrate dehydrogenase [NAD] subunit gamma, mitochondrial isoform b precursor//isocitrate dehydrogenase [NAD] subunit gamma, mitochondrial precursor	-//Isocitrate dehydrogenases catalyze the oxidative decarboxylation of isocitrate to 2-oxoglutarate. These enzymes belong to two distinct subclasses, one of which utilizes NAD(+) as the electron acceptor and the other NADP(+). Five isocitrate dehydrogenases have been reported: three NAD(+)-dependent isocitrate dehydrogenases, which localize to the mitochondrial matrix, and two NADP(+)-dependent i…	0.0325226608921	1.02279900407	0.0268798	0.95135	0.989856		ATP5S	-//ATP synthase subunit s, mitochondrial//ATP synthase subunit s, mitochondrial isoform a precursor//ATP synthase subunit s, mitochondrial isoform b precursor//ATP synthase subunit s, mitochondrial isoform c precursor//ATP synthase subunit s, mitochondrial precursor	-//This gene encodes a subunit of mitochondrial ATP synthase. Mitochondrial ATP synthase catalyzes ATP synthesis, utilizing an electrochemical gradient of protons across the inner membrane during oxidative phosphorylation. ATP synthase is composed of two linked multi-subunit complexes: the soluble catalytic core, F1, and the membrane-spanning component, Fo, comprising the proton channel. This gen…	0.0121977365352	1.00849066968	0.0106865	0.98005	0.995779		ABHD3	phospholipase ABHD3//phospholipase ABHD3 isoform 1//phospholipase ABHD3 isoform 2//phospholipase ABHD3 isoform 3	-//This gene encodes a protein containing an alpha/beta hydrolase fold, which is a catalytic domain found in a very wide range of enzymes. The function of this protein has not been determined. [provided by RefSeq, Jul 2008].	-0.0930073289037	1.06659119911	-0.0736368	0.8806	0.973426		INSIG1	insulin induced gene 1//insulin-induced gene 1 protein//insulin-induced gene 1 protein isoform 1//insulin-induced gene 1 protein isoform 2//insulin-induced gene 1 protein isoform 3	-//Oxysterols regulate cholesterol homeostasis through the liver X receptor (LXR)- and sterol regulatory element-binding protein (SREBP)-mediated signaling pathways. This gene is an insulin-induced gene. It encodes an endoplasmic reticulum (ER) membrane protein that plays a critical role in regulating cholesterol concentrations in cells. This protein binds to the sterol-sensing domains of SREBP c…	0.271100988362	1.20672838751	0.388648	0.39665	0.690827
GCK	glucokinase//glucokinase isoform 1//glucokinase isoform 2//glucokinase isoform 3	-//Hexokinases phosphorylate glucose to produce glucose-6-phosphate, the first step in most glucose metabolism pathways. Alternative splicing of this gene results in three tissue-specific forms of glucokinase, one found in pancreatic islet beta cells and two found in liver. The protein localizes to the outer membrane of mitochondria. In contrast to other forms of hexokinase, this enzyme is not in…	-0.680323735184	1.60249930948	0.0	1	1		MDH1	-//malate dehydrogenase MDH1//malate dehydrogenase, cytoplasmic//malate dehydrogenase, cytoplasmic isoform 1//malate dehydrogenase, cytoplasmic isoform 2//malate dehydrogenase, cytoplasmic isoform 3//malate dehydrogenase, cytoplasmic isoform MDH1//malate dehydrogenase, peroxisomal isoform MDH1x	-//This gene encodes an enzyme that catalyzes the NAD/NADH-dependent, reversible oxidation of malate to oxaloacetate in many metabolic pathways, including the citric acid cycle. Two main isozymes are known to exist in eukaryotic cells: one is found in the mitochondrial matrix and the other in the cytoplasm. This gene encodes the cytosolic isozyme, which plays a key role in the malate-aspartate sh…	-0.137359281515	1.09989002629	-0.214587	0.63095	0.872418		ATP5SL	-//ATP synthase subunit s-like protein//ATP synthase subunit s-like protein isoform 1//ATP synthase subunit s-like protein isoform 10//ATP synthase subunit s-like protein isoform 11//ATP synthase subunit s-like protein isoform 2//ATP synthase subunit s-like protein isoform 3//ATP synthase subunit s-like protein isoform 4//ATP synthase subunit s-like protein isoform 5//ATP synthase subunit s-like …	-	0.156986409934	1.11495571589	0.21464	0.64115	0.878253		ABHD4	abhydrolase domain-containing protein 4//protein ABHD4	-	-0.0996080621154	1.0714823327	-0.144135	0.739	0.926264		INSIG2	insulin induced gene 2//insulin-induced gene 2 protein//insulin-induced gene 2 protein isoform 1//insulin-induced gene 2 protein isoform 2//insulin-induced gene 2 protein isoform 3//insulin-induced gene 2 protein isoform a//insulin-induced gene 2 protein isoform b//insulin-induced gene 2 protein isoform c	-//The protein encoded by this gene is highly similar to the protein product encoded by gene INSIG1. Both INSIG1 protein and this protein are endoplasmic reticulum proteins that block the processing of sterol regulatory element binding proteins (SREBPs) by binding to SREBP cleavage-activating protein (SCAP), and thus prevent SCAP from escorting SREBPs to the Golgi. [provided by RefSeq, Jul 2008].…	-0.272365004183	1.20778612468	-0.3302	0.46445	0.753341
GCKR	glucokinase regulatory protein	-//This gene encodes a protein belonging to the GCKR subfamily of the SIS (Sugar ISomerase) family of proteins. The gene product is a regulatory protein that inhibits glucokinase in liver and pancreatic islet cells by binding non-covalently to form an inactive complex with the enzyme. This gene is considered a susceptibility gene candidate for a form of maturity-onset diabetes of the young (MODY)…	-0.619922648423	1.53679278235	0.0	1	1		MDH1B	-//putative malate dehydrogenase 1B//putative malate dehydrogenase 1B isoform a//putative malate dehydrogenase 1B isoform b//putative malate dehydrogenase 1B isoform c//putative malate dehydrogenase 1B isoform d//putative malate dehydrogenase 1B isoform e//putative malate dehydrogenase 1B isoform f	-	-0.0232359507452	1.01623633343	0.0	1	1		ATPAF1	ATP synthase mitochondrial F1 complex assembly factor 1//ATP synthase mitochondrial F1 complex assembly factor 1 isoform 1 precursor//ATP synthase mitochondrial F1 complex assembly factor 1 isoform 2 precursor//ATP synthase mitochondrial F1 complex assembly factor 1 isoform 3//ATP synthase mitochondrial F1 complex assembly factor 1 isoform 4	-//This gene encodes an assembly factor for the F(1) component of the mitochondrial ATP synthase. This protein binds specifically to the F1 beta subunit and is thought to prevent this subunit from forming nonproductive homooligomers during enzyme assembly. Alternatively spliced transcript variants have been identified. [provided by RefSeq, Aug 2011].	-0.0222057863967	1.01551094328	-0.0300941	0.94415	0.988309		ABHD5	-//1-acylglycerol-3-phosphate O-acyltransferase ABHD5//abhydrolase domain containing 5	-//The protein encoded by this gene belongs to a large family of proteins defined by an alpha/beta hydrolase fold, and contains three sequence motifs that correspond to a catalytic triad found in the esterase/lipase/thioesterase subfamily. It differs from other members of this subfamily in that its putative catalytic triad contains an asparagine instead of the serine residue. Mutations in this ge…	-0.156814008054	1.11482248678	-0.219884	0.61855	0.865039		INSL3	insulin-like 3 isoform 1 precursor//insulin-like 3 isoform 2 precursor//insulin-like 3 precursor	-//This gene encodes a member of the insulin-like hormone superfamily. The encoded protein is mainly produced in gonadal tissues. Studies of the mouse counterpart suggest that this gene may be involved in the development of urogenital tract and female fertility. This protein may also act as a hormone to regulate growth and differentiation of gubernaculum, and thus mediating intra-abdominal testic…	0.666035202967	1.58670640287	0.0	1	1
GPI	glucose-6-phosphate isomerase//glucose-6-phosphate isomerase isoform 1//glucose-6-phosphate isomerase isoform 2//glucose-6-phosphate isomerase isoform 3//glucose-6-phosphate isomerase isoform 4//glucose-6-phosphate isomerase isoform 5	-//This gene encodes a member of the glucose phosphate isomerase protein family. The encoded protein has been identified as a moonlighting protein based on its ability to perform mechanistically distinct functions. In the cytoplasm, the gene product functions as a glycolytic enzyme (glucose-6-phosphate isomerase) that interconverts glucose-6-phosphate and fructose-6-phosphate. Extracellularly, th…	-0.22894567949	1.1719781554	-0.358166	0.4218	0.715147		MDH2	-//malate dehydrogenase MDH2//malate dehydrogenase, mitochondrial//malate dehydrogenase, mitochondrial isoform 1 precursor//malate dehydrogenase, mitochondrial isoform 2 precursor//malate dehydrogenase, mitochondrial isoform 3//malate dehydrogenase, mitochondrial precursor	-//Malate dehydrogenase catalyzes the reversible oxidation of malate to oxaloacetate, utilizing the NAD/NADH cofactor system in the citric acid cycle. The protein encoded by this gene is localized to the mitochondria and may play pivotal roles in the malate-aspartate shuttle that operates in the metabolic coordination between cytosol and mitochondria. Several transcript variants encoding differen…	0.000685295491851	1.00047512347	0.00104332	0.9984	0.999576		ATPAF2	ATP synthase mitochondrial F1 complex assembly factor 2//ATP synthase mitochondrial F1 complex assembly factor 2 precursor	-//This gene encodes an assembly factor for the F(1) component of the mitochondrial ATP synthase. This protein binds specifically to the F1 alpha subunit and is thought to prevent this subunit from forming nonproductive homooligomers during enzyme assembly. This gene is located within the Smith-Magenis syndrome region on chromosome 17. An alternatively spliced transcript variant has been describe…	-0.0847821336336	1.06052757534	-0.0876309	0.84695	0.964283		ABHD6	monoacylglycerol lipase ABHD6	-	-0.362197538226	1.28538232391	-0.321316	0.46785	0.756224		INSL4	early placenta insulin-like peptide precursor	-//INSL4 encodes the insulin-like 4 protein, a member of the insulin superfamily. INSL4 encodes a precursor that undergoes post-translational cleavage to produce 3 polypeptide chains, A-C, that form tertiary structures composed of either all three chains, or just the A and B chains. Expression of INSL4 products occurs within the early placental cytotrophoblast and syncytiotrophoblast. [provided b…	0.226404845234	1.16991591668	0.0	1	1
HK1	hexokinase-1//hexokinase-1 isoform HKI//hexokinase-1 isoform HKI-R//hexokinase-1 isoform HKI-ta/tb//hexokinase-1 isoform HKI-td//hexokinase-1 isoform a//hexokinase-1 isoform b//hexokinase-1 isoform c//histidine kinase 1	-//Hexokinases phosphorylate glucose to produce glucose-6-phosphate, the first step in most glucose metabolism pathways. This gene encodes a ubiquitous form of hexokinase which localizes to the outer membrane of mitochondria. Mutations in this gene have been associated with hemolytic anemia due to hexokinase deficiency. Alternative splicing of this gene results in several transcript variants whic…	-0.551841182568	1.46595537029	-0.832609	0.06925	0.228726		ME1	NADP-dependent malic enzyme//NADP-dependent malic enzyme, chloroplastic	-//This gene encodes a cytosolic, NADP-dependent enzyme that generates NADPH for fatty acid biosynthesis. The activity of this enzyme, the reversible oxidative decarboxylation of malate, links the glycolytic and citric acid cycles. The regulation of expression for this gene is complex. Increased expression can result from elevated levels of thyroid hormones or by higher proportions of carbohydrat…	-0.731934765929	1.66086494746	-0.940294	0.05265	0.187723		ATPIF1	ATPase inhibitor, mitochondrial//ATPase inhibitor, mitochondrial isoform 1 precursor//ATPase inhibitor, mitochondrial isoform 2 precursor//ATPase inhibitor, mitochondrial isoform 3 precursor//ATPase inhibitor, mitochondrial precursor	-//This gene encodes a mitochondrial ATPase inhibitor. Alternative splicing occurs at this locus and three transcript variants encoding distinct isoforms have been identified. [provided by RefSeq, Jul 2008].	0.000661237993808	1.0004584403	0.000951284	0.9987	0.999626		ABHD8	abhydrolase domain-containing protein 8//protein ABHD8	-//This gene is upstream of, and in a head-to-head orientation with the gene for the mitochondrial ribosomal protein L34. The predicted protein contains alpha/beta hydrolase fold and secretory lipase domains. [provided by RefSeq, Jul 2008]. ##Evidence-Data-START## Transcript exon combination :: BC039087.1, AK021805.1 [ECO:0000332] RNAseq introns :: mixed/partial sample support SAMEA1965299, SAMEA…	-0.278251339024	1.21272407531	-0.286421	0.53085	0.806397		INSL5	insulin-like peptide INSL5//insulin-like peptide INSL5 precursor	-//The protein encoded by this gene contains a classical signature of the insulin superfamily and is highly similar to relaxin 3 (RLN3/INSL7). [provided by RefSeq, Jul 2008]. Publication Note: This RefSeq record includes a subset of the publications that are available for this gene. Please see the Gene record to access additional publications. ##Evidence-Data-START## Transcript exon combination :…	nan	nan	0.0	1	1
HK2	hexokinase-2//histidine kinase 2	-//Hexokinases phosphorylate glucose to produce glucose-6-phosphate, the first step in most glucose metabolism pathways. This gene encodes hexokinase 2, the predominant form found in skeletal muscle. It localizes to the outer membrane of mitochondria. Expression of this gene is insulin-responsive, and studies in rat suggest that it is involved in the increased rate of glycolysis seen in rapidly g…	0.159052784919	1.11655381339	0.196157	0.65735	0.887182		ME2	NAD-dependent malic enzyme, mitochondrial//NAD-dependent malic enzyme, mitochondrial isoform 1 precursor//NAD-dependent malic enzyme, mitochondrial isoform 2 precursor//cytosolic NADP-malic enzyme	-//This gene encodes a mitochondrial NAD-dependent malic enzyme, a homotetrameric protein, that catalyzes the oxidative decarboxylation of malate to pyruvate. It had previously been weakly linked to a syndrome known as Friedreich ataxia that has since been shown to be the result of mutation in a completely different gene. Certain single-nucleotide polymorphism haplotypes of this gene have been sh…	-0.307338690734	1.23742294513	-0.458134	0.29865	0.583953		CHCHD1	coiled-coil-helix-coiled-coil-helix domain containing 1//coiled-coil-helix-coiled-coil-helix domain-containing protein 1	-	-0.303547639479	1.23417556748	-0.378503	0.3725	0.666441		ACAA1	-//3-ketoacyl-CoA thiolase, peroxisomal//3-ketoacyl-CoA thiolase, peroxisomal isoform a//3-ketoacyl-CoA thiolase, peroxisomal isoform b//acetyl-CoA acyltransferase 1	-//This gene encodes an enzyme operative in the beta-oxidation system of the peroxisomes. Deficiency of this enzyme leads to pseudo-Zellweger syndrome. Alternative splicing results in multiple transcript variants. [provided by RefSeq, Jul 2008].	0.0883262413549	1.06313605762	0.110957	0.8122	0.9536		INSL6	insulin-like peptide INSL6 precursor	-//The protein encoded by this gene contains a classical signature of the insulin superfamily and is significantly similar to relaxin and relaxin-like factor. This gene is preferentially expressed in testis. Its expression in testis is restricted to interstitial cells surrounding seminiferous tubules, which suggests a role in sperm development and fertilization. [provided by RefSeq, Jul 2008]. ##…	nan	nan	0.0	1	1
HK3	hexokinase-3//histidine kinase 3	-//Hexokinases phosphorylate glucose to produce glucose-6-phosphate, the first step in most glucose metabolism pathways. This gene encodes hexokinase 3. Similar to hexokinases 1 and 2, this allosteric enzyme is inhibited by its product glucose-6-phosphate. [provided by RefSeq, Apr 2009]. Publication Note: This RefSeq record includes a subset of the publications that are available for this gene. P…	nan	nan	0.0	1	1		ME3	NADP-dependent malic enzyme, mitochondrial	-//Malic enzyme catalyzes the oxidative decarboxylation of malate to pyruvate using either NAD+ or NADP+ as a cofactor. Mammalian tissues contain 3 distinct isoforms of malic enzyme: a cytosolic NADP(+)-dependent isoform, a mitochondrial NADP(+)-dependent isoform, and a mitochondrial NAD(+)-dependent isoform. This gene encodes a mitochondrial NADP(+)-dependent isoform. Multiple alternatively spli…	0.128173271312	1.09290899234	0.127593	0.7912	0.946445		CHCHD10	-//coiled-coil-helix-coiled-coil-helix domain-containing protein 10, mitochondrial//coiled-coil-helix-coiled-coil-helix domain-containing protein 10, mitochondrial isoform a//coiled-coil-helix-coiled-coil-helix domain-containing protein 10, mitochondrial isoform b precursor	-//This gene encodes a mitochondrial protein that is enriched at cristae junctions in the intermembrane space. It may play a role in cristae morphology maintenance or oxidative phosphorylation. Mutations in this gene cause frontotemporal dementia and/or amyotrophic lateral sclerosis-2. Alternative splicing of this gene results in multiple transcript variants. Related pseudogenes have been identif…	0.107953480517	1.07769839426	0.0956486	0.83565	0.960939		ACAA2	3-ketoacyl-CoA thiolase, mitochondrial//acetyl-CoA acyltransferase 2	-//The encoded protein catalyzes the last step of the mitochondrial fatty acid beta-oxidation spiral. Unlike most mitochondrial matrix proteins, it contains a non-cleavable amino-terminal targeting signal. [provided by RefSeq, Jul 2008]. Publication Note: This RefSeq record includes a subset of the publications that are available for this gene. Please see the Gene record to access additional publ…	-0.227589753742	1.17087718203	-0.342868	0.43985	0.731733		INSM1	insulinoma-associated protein 1	-//Insulinoma-associated 1 (INSM1) gene is intronless and encodes a protein containing both a zinc finger DNA-binding domain and a putative prohormone domain. This gene is a sensitive marker for neuroendocrine differentiation of human lung tumors. [provided by RefSeq, Jul 2008]. Publication Note: This RefSeq record includes a subset of the publications that are available for this gene. Please see…	nan	nan	0.0	1	1
HKDC1	putative hexokinase HKDC1	-	-1.03559154848	2.04995401674	0.0	1	1		OGDH	2-oxoglutarate dehydrogenase, mitochondrial//2-oxoglutarate dehydrogenase, mitochondrial isoform 1 precursor//2-oxoglutarate dehydrogenase, mitochondrial isoform 2 precursor//2-oxoglutarate dehydrogenase, mitochondrial isoform 3 precursor//2-oxoglutarate dehydrogenase, mitochondrial precursor	-//This gene encodes one subunit of the 2-oxoglutarate dehydrogenase complex. This complex catalyzes the overall conversion of 2-oxoglutarate (alpha-ketoglutarate) to succinyl-CoA and CO(2) during the Krebs cycle. The protein is located in the mitochondrial matrix and uses thiamine pyrophosphate as a cofactor. A congenital deficiency in 2-oxoglutarate dehydrogenase activity is believed to lead to…	0.0585383239344	1.04141011459	0.090323	0.83585	0.961016		CHCHD2	coiled-coil-helix-coiled-coil-helix domain-containing protein 2//coiled-coil-helix-coiled-coil-helix domain-containing protein 2 precursor isoform 1//coiled-coil-helix-coiled-coil-helix domain-containing protein 2 precursor isoform 2	-//The protein encoded by this gene belongs to a class of eukaryotic CX(9)C proteins characterized by four cysteine residues spaced ten amino acids apart from one another. These residues form disulfide linkages that define a CHCH fold. In response to stress, the protein translocates from the mitochondrial intermembrane space to the nucleus where it binds to a highly conserved 13 nucleotide oxygen…	-0.120137791674	1.08683866143	-0.166791	0.70965	0.913122		ACACA	acetyl-CoA carboxylase//acetyl-CoA carboxylase 1//acetyl-CoA carboxylase 1 isoform 1//acetyl-CoA carboxylase 1 isoform 2//acetyl-CoA carboxylase 1 isoform 3//acetyl-CoA carboxylase 1 isoform 4//acetyl-CoA carboxylase 1 precursor	-//Acetyl-CoA carboxylase (ACC) is a complex multifunctional enzyme system. ACC is a biotin-containing enzyme which catalyzes the carboxylation of acetyl-CoA to malonyl-CoA, the rate-limiting step in fatty acid synthesis. There are two ACC forms, alpha and beta, encoded by two different genes. ACC-alpha is highly enriched in lipogenic tissues. The enzyme is under long term control at the transcri…	0.23716250237	1.17867216368	0.365679	0.4211	0.714456		INSM2	insulinoma-associated protein 2	-	1.11812295914	2.1706437372	0.0	1	1
LDHA	-//L-lactate dehydrogenase A chain//L-lactate dehydrogenase A chain isoform 1//L-lactate dehydrogenase A chain isoform 2//L-lactate dehydrogenase A chain isoform 3//L-lactate dehydrogenase A chain isoform 4//L-lactate dehydrogenase A chain isoform 5//lactate dehydrogenase A	-//The protein encoded by this gene catalyzes the conversion of L-lactate and NAD to pyruvate and NADH in the final step of anaerobic glycolysis. The protein is found predominantly in muscle tissue and belongs to the lactate dehydrogenase family. Mutations in this gene have been linked to exertional myoglobinuria. Multiple transcript variants encoding different isoforms have been found for this g…	-1.01924945555	2.02686423393	-1.30816	0.00415	0.0272916		OGDHL	2-oxoglutarate dehydrogenase-like, mitochondrial//2-oxoglutarate dehydrogenase-like, mitochondrial isoform a//2-oxoglutarate dehydrogenase-like, mitochondrial isoform b//2-oxoglutarate dehydrogenase-like, mitochondrial isoform c	-	0.793656283498	1.7334620872	0.0	1	1		CHCHD3	-//MICOS complex subunit MIC19//MICOS complex subunit MIC19 isoform 1//MICOS complex subunit MIC19 isoform 2//MICOS complex subunit MIC19 isoform 3	-//The protein encoded by this gene is an inner mitochondrial membrane scaffold protein. Absence of the encoded protein affects the structural integrity of mitochondrial cristae and leads to reductions in ATP production, cell growth, and oxygen consumption. This protein is part of the mitochondrial contact site and cristae organizing system (MICOS). Several transcript variants encoding different …	-0.0164276544057	1.01145185851	-0.0244321	0.95635	0.990891		ACACB	acetyl-CoA carboxylase 2//acetyl-CoA carboxylase 2 precursor	-//Acetyl-CoA carboxylase (ACC) is a complex multifunctional enzyme system. ACC is a biotin-containing enzyme which catalyzes the carboxylation of acetyl-CoA to malonyl-CoA, the rate-limiting step in fatty acid synthesis. ACC-beta is thought to control fatty acid oxidation by means of the ability of malonyl-CoA to inhibit carnitine-palmitoyl-CoA transferase I, the rate-limiting step in fatty acid…	0.203941543504	1.15184097001	0.0	1	1		INSR	insulin receptor isoform Long preproprotein//insulin receptor isoform Short preproprotein	This gene encodes a member of the receptor tyrosine kinase family of proteins. The encoded preproprotein is proteolytically processed to generate alpha and beta subunits that form a heterotetrameric receptor. Binding of insulin or other ligands to this receptor activates the insulin signaling pathway, which regulates glucose uptake and release, as well as the synthesis and storage of carbohydrate…	0.28275253032	1.21651366861	0.353521	0.4324	0.724994
LDHAL6A	L-lactate dehydrogenase A-like 6A	-	-0.186216384738	1.13777586606	0.0	1	1		PC	polycomb//pyruvate carboxylase, mitochondrial//pyruvate carboxylase, mitochondrial precursor	-//This gene encodes pyruvate carboxylase, which requires biotin and ATP to catalyse the carboxylation of pyruvate to oxaloacetate. The active enzyme is a homotetramer arranged in a tetrahedron which is located exclusively in the mitochondrial matrix. Pyruvate carboxylase is involved in gluconeogenesis, lipogenesis, insulin secretion and synthesis of the neurotransmitter glutamate. Mutations in t…	0.475554460877	1.39045250003	0.464439	0.34225	0.634041		CHCHD4	mitochondrial intermembrane space import and assembly protein 40//mitochondrial intermembrane space import and assembly protein 40 isoform 1//mitochondrial intermembrane space import and assembly protein 40 isoform 2	-//CHCHD4, a component of human mitochondria, belongs to a protein family whose members share 6 highly conserved cysteine residues constituting a -CXC-CX(9)C-CX(9)C- motif in the C terminus (Hofmann et al., 2005 [PubMed 16185709]).[supplied by OMIM, Mar 2008].	0.0250599221291	1.01752195385	0.0249343	0.95505	0.990627		ACAD10	acyl-CoA dehydrogenase family member 10//acyl-CoA dehydrogenase family member 10 isoform a//acyl-CoA dehydrogenase family member 10 isoform b	-//This gene encodes a member of the acyl-CoA dehydrogenase family of enzymes (ACADs), which participate in the beta-oxidation of fatty acids in mitochondria. The encoded enzyme contains a hydrolase domain at the N-terminal portion, a serine/threonine protein kinase catlytic domain in the central region, and a conserved ACAD domain at the C-terminus. Several alternatively spliced transcript varia…	0.0655137969455	1.04645755559	0.0817193	0.8539	0.966275		INSRR	insulin receptor-related protein precursor	-	-0.203454874922	1.15145248162	0.0	1	1
LDHAL6B	L-lactate dehydrogenase A-like 6B	-	-1.007356423	2.01022421263	-0.128592	0.4378	0.729913		PDK1	-//3'-phosphoinositide-dependent protein kinase 1//[Pyruvate dehydrogenase (acetyl-transferring)] kinase isozyme 1, mitochondrial//[Pyruvate dehydrogenase (acetyl-transferring)] kinase isozyme 1, mitochondrial isoform 1 precursor//[Pyruvate dehydrogenase (acetyl-transferring)] kinase isozyme 1, mitochondrial isoform 2 precursor//pyruvate dehydrogenase kinase, isozyme 1	-//Pyruvate dehydrogenase (PDH) is a mitochondrial multienzyme complex that catalyzes the oxidative decarboxylation of pyruvate and is one of the major enzymes responsible for the regulation of homeostasis of carbohydrate fuels in mammals. The enzymatic activity is regulated by a phosphorylation/dephosphorylation cycle. Phosphorylation of PDH by a specific pyruvate dehydrogenase kinase (PDK) resu…	-0.330733055902	1.25765224496	-0.431219	0.37255	0.666494		CHCHD5	coiled-coil-helix-coiled-coil-helix domain-containing protein 5//coiled-coil-helix-coiled-coil-helix domain-containing protein 5 isoform a//coiled-coil-helix-coiled-coil-helix domain-containing protein 5 isoform b	-	0.0537916960305	1.0379893893	0.0490977	0.9132	0.9814		ACAD11	-//acyl-CoA dehydrogenase family member 11	-//This gene encodes an acyl-CoA dehydrogenase enzyme with a preference for carbon chain lengths between 20 and 26. Naturally occurring read-through transcription occurs between the upstream gene NPHP3 (nephronophthisis 3 (adolescent)) and this gene. [provided by RefSeq, Aug 2015].	0.139290196419	1.10136311372	0.0946108	0.83575	0.960982		IRS1	insulin receptor substrate 1	-//This gene encodes a protein which is phosphorylated by insulin receptor tyrosine kinase. Mutations in this gene are associated with type II diabetes and susceptibility to insulin resistance. [provided by RefSeq, Nov 2009]. Sequence Note: This RefSeq record was created from transcript and genomic sequence data because no single transcript was available for the full length of the gene. The exten…	-0.442520135489	1.35897614852	-0.683718	0.1212	0.337941
LDHB	L-lactate dehydrogenase B chain//L-lactate dehydrogenase B chain isoform LDHB//L-lactate dehydrogenase B chain isoform LDHBx//lactate dehydrogenase B	-//This gene encodes the B subunit of lactate dehydrogenase enzyme, which catalyzes the interconversion of pyruvate and lactate with concomitant interconversion of NADH and NAD+ in a post-glycolysis process. Alternatively spliced transcript variants have been found for this gene. Recent studies have shown that a C-terminally extended isoform is produced by use of an alternative in-frame translati…	0.156251415419	1.11438783591	0.209162	0.6305	0.87215		PDK2	pyruvate dehydrogenase kinase, isozyme 2//pyruvate dehydrogenase kinase, isozyme 2 isoform 1//pyruvate dehydrogenase kinase, isozyme 2 isoform 1 precursor//pyruvate dehydrogenase kinase, isozyme 2 isoform 2//pyruvate dehydrogenase kinase, isozyme 2 isoform 3 precursor	-//This gene encodes a member of the pyruvate dehydrogenase kinase family. The encoded protein phosphorylates pyruvate dehydrogenase, down-regulating the activity of the mitochondrial pyruvate dehydrogenase complex. Overexpression of this gene may play a role in both cancer and diabetes. Alternatively spliced transcript variants encoding multiple isoforms have been observed for this gene. [provid…	0.156994903427	1.11496227992	0.151848	0.71195	0.914193		CHCHD6	MICOS complex subunit MIC25//MICOS complex subunit MIC25 isoform 1//MICOS complex subunit MIC25 isoform 2	-	-0.238988252653	1.18016473364	-0.240353	0.59505	0.850514		ACAD8	isobutyryl-CoA dehydrogenase, mitochondrial//isobutyryl-CoA dehydrogenase, mitochondrial precursor	-//This gene encodes a member of the acyl-CoA dehydrogenase family of enzymes that catalyze the dehydrogenation of acyl-CoA derivatives in the metabolism of fatty acids or branch chained amino acids. The encoded protein is a mitochondrial enzyme that functions in catabolism of the branched-chain amino acid valine. Defects in this gene are the cause of isobutyryl-CoA dehydrogenase deficiency.[prov…	0.161303369272	1.11829698124	0.187038	0.66925	0.893559		IRS2	insulin receptor substrate 2	This gene encodes the insulin receptor substrate 2, a cytoplasmic signaling molecule that mediates effects of insulin, insulin-like growth factor 1, and other cytokines by acting as a molecular adaptor between diverse receptor tyrosine kinases and downstream effectors. The product of this gene is phosphorylated by the insulin receptor tyrosine kinase upon receptor stimulation, as well as by an in…	-0.844189888703	1.7952563789	-1.20462	0.0041	0.0270348
LDHC	L-lactate dehydrogenase C chain//L-lactate dehydrogenase C chain isoform 1//L-lactate dehydrogenase C chain isoform 2//L-lactate dehydrogenase C chain isoform 3//L-lactate dehydrogenase C chain isoform 4	-//Lactate dehydrogenase C catalyzes the conversion of L-lactate and NAD to pyruvate and NADH in the final step of anaerobic glycolysis. LDHC is testis-specific and belongs to the lactate dehydrogenase family. Two transcript variants have been detected which differ in the 5' untranslated region. [provided by RefSeq, Jul 2008].	-inf	inf	0.0	1	1		PDK3	mitochondrial pyruvate dehydrogenase E1alpha-kinase 3//pyruvate dehydrogenase kinase, isozyme 3//pyruvate dehydrogenase kinase, isozyme 3 isoform 1 precursor//pyruvate dehydrogenase kinase, isozyme 3 isoform 2 precursor	-//The pyruvate dehydrogenase (PDH) complex is a nuclear-encoded mitochondrial multienzyme complex that catalyzes the overall conversion of pyruvate to acetyl-CoA and CO(2). It provides the primary link between glycolysis and the tricarboxylic acid (TCA) cycle, and thus is one of the major enzymes responsible for the regulation of glucose metabolism. The enzymatic activity of PDH is regulated by …	-1.94803485621	3.8584859601	-1.71999	5e-05	0.00070274		CHCHD7	-//coiled-coil-helix-coiled-coil-helix domain-containing protein 7//coiled-coil-helix-coiled-coil-helix domain-containing protein 7 isoform a//coiled-coil-helix-coiled-coil-helix domain-containing protein 7 isoform b//coiled-coil-helix-coiled-coil-helix domain-containing protein 7 isoform c//coiled-coil-helix-coiled-coil-helix domain-containing protein 7 isoform d//coiled-coil-helix-coiled-coil-h…	-	0.227635422832	1.1709142472	0.296893	0.54275	0.815127		ACAD9	-//acyl-CoA dehydrogenase family member 9, mitochondrial	-//This gene encodes a member of the acyl-CoA dehydrogenase family. Members of this family of proteins localize to the mitochondria and catalyze the rate-limiting step in the beta-oxidation of fatty acyl-CoA. The encoded protein is specifically active toward palmitoyl-CoA and long-chain unsaturated substrates. Mutations in this gene cause acyl-CoA dehydrogenase family member type 9 deficiency. Al…	0.0184268885508	1.0128544632	0.0266341	0.95135	0.989856		IRS4	Irs4p//insulin receptor substrate 4	-//IRS4 encodes the insulin receptor substrate 4, a cytoplasmic protein that contains many potential tyrosine and serine/threonine phosphorylation sites. Tyrosine-phosphorylated IRS4 protein has been shown to associate with cytoplasmic signalling molecules that contain SH2 domains. The IRS4 protein is phosphorylated by the insulin receptor tyrosine kinase upon receptor stimulation.. [provided by …	-0.91514401131	1.88575730068	0.0	1	1
LDHD	probable D-lactate dehydrogenase, mitochondrial//probable D-lactate dehydrogenase, mitochondrial isoform 1 precursor//probable D-lactate dehydrogenase, mitochondrial isoform 2 precursor	-//The protein encoded by this gene belongs to the D-isomer specific 2-hydroxyacid dehydrogenase family. The similar protein in yeast has both D-lactate and D-glycerate dehydrogenase activities. Alternative splicing occurs at this locus and two transcript variants encoding distinct isoforms have been identified. [provided by RefSeq, Jul 2008].	-0.159502271711	1.11690174166	0.0	1	1		PDK4	pyruvate dehydrogenase kinase 4//pyruvate dehydrogenase kinase, isozyme 4	-//This gene is a member of the PDK/BCKDK protein kinase family and encodes a mitochondrial protein with a histidine kinase domain. This protein is located in the matrix of the mitrochondria and inhibits the pyruvate dehydrogenase complex by phosphorylating one of its subunits, thereby contributing to the regulation of glucose metabolism. Expression of this gene is regulated by glucocorticoids, r…	0.0445005861149	1.0313261061	0.0	1	1		COQ10A	coenzyme Q-binding protein COQ10 homolog A, mitochondrial//coenzyme Q-binding protein COQ10 homolog A, mitochondrial isoform a//coenzyme Q-binding protein COQ10 homolog A, mitochondrial isoform b	-	-0.165099771187	1.1212436162	-0.156327	0.74295	0.927931		ACADL	long-chain specific acyl-CoA dehydrogenase, mitochondrial//long-chain specific acyl-CoA dehydrogenase, mitochondrial precursor	-//The protein encoded by this gene belongs to the acyl-CoA dehydrogenase family, which is a family of mitochondrial flavoenzymes involved in fatty acid and branched chain amino-acid metabolism. This protein is one of the four enzymes that catalyze the initial step of mitochondrial beta-oxidation of straight-chain fatty acid. Defects in this gene are the cause of long-chain acyl-CoA dehydrogenase…	-4.87220068979	29.2872471742	0.0	1	1		ODC1	mitochondrial 2-oxodicarboxylate carrier//ornithine decarboxylase//ornithine decarboxylase isoform 1//ornithine decarboxylase isoform 2	-//This gene encodes the rate-limiting enzyme of the polyamine biosynthesis pathway which catalyzes ornithine to putrescine. The activity level for the enzyme varies in response to growth-promoting stimuli and exhibits a high turnover rate in comparison to other mammalian proteins. Originally localized to both chromosomes 2 and 7, the gene encoding this enzyme has been determined to be located on…	0.0674784695596	1.04788359989	0.0932778	0.83175	0.959793
PCK1	phosphoenolpyruvate carboxykinase PCK1//phosphoenolpyruvate carboxykinase [ATP]//phosphoenolpyruvate carboxykinase, cytosolic [GTP]	-//This gene is a main control point for the regulation of gluconeogenesis. The cytosolic enzyme encoded by this gene, along with GTP, catalyzes the formation of phosphoenolpyruvate from oxaloacetate, with the release of carbon dioxide and GDP. The expression of this gene can be regulated by insulin, glucocorticoids, glucagon, cAMP, and diet. Defects in this gene are a cause of cytosolic phosphoe…	nan	nan	0.0	1	1		PDPR	p53 and DNA damage-regulated protein 1	-	0.680667501007	1.60288119901	0.986022	0.02565	0.110424		COQ10B	coenzyme Q-binding protein COQ10 homolog B, mitochondrial//coenzyme Q-binding protein COQ10 homolog B, mitochondrial isoform 1 precursor//coenzyme Q-binding protein COQ10 homolog B, mitochondrial isoform 2//coenzyme Q-binding protein COQ10 homolog B, mitochondrial isoform 3//coenzyme Q-binding protein COQ10 homolog B, mitochondrial isoform 4//coenzyme Q-binding protein COQ10 homolog B, mitochondr…	-	0.0275108203006	1.01925202302	0.0418735	0.92465	0.983999		ACADM	medium-chain specific acyl-CoA dehydrogenase, mitochondrial isoform a precursor//medium-chain specific acyl-CoA dehydrogenase, mitochondrial isoform b precursor//medium-chain specific acyl-CoA dehydrogenase, mitochondrial isoform c//medium-chain specific acyl-CoA dehydrogenase, mitochondrial isoform d precursor//medium-chain specific acyl-CoA dehydrogenase, mitochondrial isoform e//medium-chain s…	-//This gene encodes the medium-chain specific (C4 to C12 straight chain) acyl-Coenzyme A dehydrogenase. The homotetramer enzyme catalyzes the initial step of the mitochondrial fatty acid beta-oxidation pathway. Defects in this gene cause medium-chain acyl-CoA dehydrogenase deficiency, a disease characterized by hepatic dysfunction, fasting hypoglycemia, and encephalopathy, which can result in in…	0.00286443904407	1.00198745021	0.00373627	0.9935	0.998477		OTC	ornithine carbamoyltransferase//ornithine carbamoyltransferase, mitochondrial//ornithine carbamoyltransferase, mitochondrial precursor	-//This nuclear gene encodes a mitochondrial matrix enzyme. Missense, nonsense, and frameshift mutations in this enzyme lead to ornithine transcarbamylase deficiency, which causes hyperammonemia. Since the gene for this enzyme maps close to that for Duchenne muscular dystrophy, it may play a role in that disease also. [provided by RefSeq, Jul 2008]. Publication Note: This RefSeq record includes a…	nan	nan	0.0	1	1
PCK2	phosphoenolpyruvate carboxykinase 2//phosphoenolpyruvate carboxykinase [GTP], mitochondrial//phosphoenolpyruvate carboxykinase [GTP], mitochondrial isoform 1 precursor//phosphoenolpyruvate carboxykinase [GTP], mitochondrial isoform 2 precursor//phosphoenolpyruvate carboxykinase [GTP], mitochondrial isoform 3//phosphoenolpyruvate carboxykinase [GTP], mitochondrial precursor	-//This gene encodes a mitochondrial enzyme that catalyzes the conversion of oxaloacetate to phosphoenolpyruvate in the presence of guanosine triphosphate (GTP). A cytosolic form of this protein is encoded by a different gene and is the key enzyme of gluconeogenesis in the liver. Alternatively spliced transcript variants have been described. [provided by RefSeq, Apr 2014].	0.174236004097	1.12836670688	0.20192	0.64305	0.879271		SDHA	succinate dehydrogenase [ubiquinone] flavoprotein subunit, mitochondrial//succinate dehydrogenase [ubiquinone] flavoprotein subunit, mitochondrial isoform 1//succinate dehydrogenase [ubiquinone] flavoprotein subunit, mitochondrial isoform 2//succinate dehydrogenase [ubiquinone] flavoprotein subunit, mitochondrial precursor	-//This gene encodes a major catalytic subunit of succinate-ubiquinone oxidoreductase, a complex of the mitochondrial respiratory chain. The complex is composed of four nuclear-encoded subunits and is localized in the mitochondrial inner membrane. Mutations in this gene have been associated with a form of mitochondrial respiratory chain deficiency known as Leigh Syndrome. A pseudogene has been id…	-0.0953913148931	1.06835514814	-0.151801	0.73995	0.926636		COQ2	4-hydroxybenzoate octaprenyltransferase//4-hydroxybenzoate polyprenyltransferase, mitochondrial//4-hydroxybenzoate polyprenyltransferase, mitochondrial precursor	-//This gene encodes an enzyme that functions in the final steps in the biosynthesis of CoQ (ubiquinone), a redox carrier in the mitochondrial respiratory chain and a lipid-soluble antioxidant. This enzyme, which is part of the coenzyme Q10 pathway, catalyzes the prenylation of parahydroxybenzoate with an all-trans polyprenyl group. Mutations in this gene cause coenzyme Q10 deficiency, a mitochon…	-0.00669145803072	1.00464893821	-0.00718483	0.9862	0.997047		ACADS	short-chain specific acyl-CoA dehydrogenase, mitochondrial//short-chain specific acyl-CoA dehydrogenase, mitochondrial isoform 1 precursor//short-chain specific acyl-CoA dehydrogenase, mitochondrial isoform 2 precursor//short-chain specific acyl-CoA dehydrogenase, mitochondrial precursor	-//This gene encodes a tetrameric mitochondrial flavoprotein, which is a member of the acyl-CoA dehydrogenase family. This enzyme catalyzes the initial step of the mitochondrial fatty acid beta-oxidation pathway. Mutations in this gene have been associated with short-chain acyl-CoA dehydrogenase (SCAD) deficiency. Alternative splicing results in two variants which encode different isoforms. [prov…	-0.194159479683	1.14405743363	-0.166304	0.688	0.90299		SLC2A1	solute carrier family 2, facilitated glucose transporter member 1	-//This gene encodes a major glucose transporter in the mammalian blood-brain barrier. The encoded protein is found primarily in the cell membrane and on the cell surface, where it can also function as a receptor for human T-cell leukemia virus (HTLV) I and II. Mutations in this gene have been found in a family with paroxysmal exertion-induced dyskinesia. [provided by RefSeq, Apr 2013]. Publicati…	0.229747492276	1.17262969174	0.303601	0.4982	0.781179
PDHA1	pyruvate dehydrogenase E1 component subunit alpha, somatic form, mitochondrial//pyruvate dehydrogenase E1 component subunit alpha, somatic form, mitochondrial isoform 1 precursor//pyruvate dehydrogenase E1 component subunit alpha, somatic form, mitochondrial isoform 2 precursor//pyruvate dehydrogenase E1 component subunit alpha, somatic form, mitochondrial isoform 3 precursor//pyruvate dehydrogen…	-//The pyruvate dehydrogenase (PDH) complex is a nuclear-encoded mitochondrial multienzyme complex that catalyzes the overall conversion of pyruvate to acetyl-CoA and CO(2), and provides the primary link between glycolysis and the tricarboxylic acid (TCA) cycle. The PDH complex is composed of multiple copies of three enzymatic components: pyruvate dehydrogenase (E1), dihydrolipoamide acetyltransf…	-0.0441546910211	1.0310788689	-0.0673358	0.8795	0.973124		SDHAF1	succinate dehydrogenase assembly factor 1, mitochondrial	-//The succinate dehydrogenase (SDH) complex (or complex II) of the mitochondrial respiratory chain is composed of 4 individual subunits. The protein encoded by this gene resides in the mitochondria, and is essential for SDH assembly, but does not physically associate with the complex in vivo. Mutations in this gene are associated with SDH-defective infantile leukoencephalopathy (mitochondrial co…	0.00545722035995	1.00378982018	0.00498106	0.9897	0.997784		COQ3	Hexaprenyldihydroxybenzoate methyltransferase//hexaprenyldihydroxybenzoate methyltransferase//ubiquinone biosynthesis O-methyltransferase, mitochondrial	-//Ubiquinone, also known as coenzyme Q, or Q, is a critical component of the electron transport pathways of both eukaryotes and prokaryotes (Jonassen and Clarke, 2000 [PubMed 10777520]). This lipid consists of a hydrophobic isoprenoid tail and a quinone head group. The tail varies in length depending on the organism, but its purpose is to anchor coenzyme Q to the membrane. The quinone head group…	-0.161483295337	1.11843645861	-0.141124	0.74985	0.930805		ACADSB	short/branched chain specific acyl-CoA dehydrogenase, mitochondrial//short/branched chain specific acyl-CoA dehydrogenase, mitochondrial isoform 1 precursor//short/branched chain specific acyl-CoA dehydrogenase, mitochondrial isoform 2	-//Short/branched chain acyl-CoA dehydrogenase(ACADSB) is a member of the acyl-CoA dehydrogenase family of enzymes that catalyze the dehydrogenation of acyl-CoA derivatives in the metabolism of fatty acids or branch chained amino acids. Substrate specificity is the primary characteristic used to define members of this gene family. The ACADSB gene product has the greatest activity towards the shor…	-0.149648106697	1.10929886571	-0.182738	0.66995	0.893948		SLC2A1-AS1	-	-	-0.562337035609	1.47665933558	-0.047122	0.6433	0.879424
PDHA2	pyruvate dehydrogenase E1 component subunit alpha, testis-specific form, mitochondrial//pyruvate dehydrogenase E1 component subunit alpha, testis-specific form, mitochondrial precursor	-	nan	nan	0.0	1	1		SDHAF2	succinate dehydrogenase assembly factor 2, mitochondrial//succinate dehydrogenase assembly factor 2, mitochondrial isoform 1//succinate dehydrogenase assembly factor 2, mitochondrial isoform 2//succinate dehydrogenase assembly factor 2, mitochondrial precursor	-//This gene encodes a mitochondrial protein needed for the flavination of a succinate dehydrogenase complex subunit required for activity of the complex. Mutations in this gene are associated with paraganglioma.[provided by RefSeq, Jul 2010]. Publication Note: This RefSeq record includes a subset of the publications that are available for this gene. Please see the Gene record to access additiona…	-0.00325823672835	1.00226098979	-0.00434903	0.99205	0.998236		COQ4	ubiquinone biosynthesis protein COQ4//ubiquinone biosynthesis protein COQ4 homolog, mitochondrial//ubiquinone biosynthesis protein COQ4 homolog, mitochondrial isoform 1 precursor//ubiquinone biosynthesis protein COQ4 homolog, mitochondrial isoform 2 precursor	-//This gene encodes a component of the coenzyme Q biosynthesis pathway. Coenzyme Q, an essential component of the electron transport chain, shuttles electrons between complexes I or II to complex III of the mitochondrial transport chain. This protein appears to play a structural role in stabilizing a complex that contains most of the coenzyme Q biosynthesis enzymes. Mutations in this gene are as…	-0.020036800977	1.0139853447	-0.0248378	0.9597	0.991608		ACADVL	very long-chain specific acyl-CoA dehydrogenase, mitochondrial isoform 1 precursor//very long-chain specific acyl-CoA dehydrogenase, mitochondrial isoform 2 precursor//very long-chain specific acyl-CoA dehydrogenase, mitochondrial isoform 3//very long-chain specific acyl-CoA dehydrogenase, mitochondrial isoform 4//very long-chain specific acyl-CoA dehydrogenase, mitochondrial precursor	-//The protein encoded by this gene is targeted to the inner mitochondrial membrane where it catalyzes the first step of the mitochondrial fatty acid beta-oxidation pathway. This acyl-Coenzyme A dehydrogenase is specific to long-chain and very-long-chain fatty acids. A deficiency in this gene product reduces myocardial fatty acid beta-oxidation and is associated with cardiomyopathy. Alternative s…	-0.401961706398	1.3213033337	-0.567823	0.21365	0.48492		SLC2A10	solute carrier family 2, facilitated glucose transporter member 10	-//This gene encodes a member of the class III facilitative glucose transporter family. The encoded protein plays a role in regulation of glucose homeostasis. Mutations in this gene have been associated with arterial tortuosity syndrome.[provided by RefSeq, Dec 2009]. Publication Note: This RefSeq record includes a subset of the publications that are available for this gene. Please see the Gene r…	-0.0566498880901	1.04004783804	-0.0825556	0.8542	0.966335
PDHB	-//pyruvate dehydrogenase E1 component subunit beta, mitochondrial//pyruvate dehydrogenase E1 component subunit beta, mitochondrial isoform 1 precursor//pyruvate dehydrogenase E1 component subunit beta, mitochondrial isoform 2 precursor//pyruvate dehydrogenase E1 component subunit beta, mitochondrial isoform 3//pyruvate dehydrogenase E1 component subunit beta, mitochondrial precursor	-//The pyruvate dehydrogenase (PDH) complex is a nuclear-encoded mitochondrial multienzyme complex that catalyzes the overall conversion of pyruvate to acetyl-CoA and carbon dioxide, and provides the primary link between glycolysis and the tricarboxylic acid (TCA) cycle. The PDH complex is composed of multiple copies of three enzymatic components: pyruvate dehydrogenase (E1), dihydrolipoamide ace…	0.136845760422	1.09949859483	0.218259	0.61565	0.863217		SDHAF3	succinate dehydrogenase assembly factor 3, mitochondrial precursor	-	0.00236118026014	1.00163798548	0.00205841	0.99695	0.99923		COQ5	2-hexaprenyl-6-methoxy-1,4-benzoquinone methyltransferase//2-methoxy-6-polyprenyl-1,4-benzoquinol methylase, mitochondrial precursor	-	0.082475392312	1.05883324078	0.100896	0.82415	0.957381		ACAN	aggrecan core protein isoform 1 precursor//aggrecan core protein isoform 2 precursor//aggrecan core protein precursor	-//This gene is a member of the aggrecan/versican proteoglycan family. The encoded protein is an integral part of the extracellular matrix in cartilagenous tissue and it withstands compression in cartilage. Mutations in this gene may be involved in skeletal dysplasia and spinal degeneration. Multiple alternatively spliced transcript variants that encode different protein isoforms have been observ…	0.112696240223	1.08124708269	0.0	1	1		SLC2A11	-//solute carrier family 2, facilitated glucose transporter member 11//solute carrier family 2, facilitated glucose transporter member 11 isoform a//solute carrier family 2, facilitated glucose transporter member 11 isoform b//solute carrier family 2, facilitated glucose transporter member 11 isoform c//solute carrier family 2, facilitated glucose transporter member 11 isoform d	-//This gene belongs to a family of proteins that mediate the transport of sugars across the cell membrane. The encoded protein transports glucose and fructose. Alternative splicing results in multiple transcript variants. [provided by RefSeq, Sep 2013].	-0.085111060756	1.06076939779	-0.0742517	0.89445	0.976862
PDHX	pyruvate dehydrogenase protein X component precursor//pyruvate dehydrogenase protein X component, mitochondrial//pyruvate dehydrogenase protein X component, mitochondrial isoform 1 precursor//pyruvate dehydrogenase protein X component, mitochondrial isoform 2//pyruvate dehydrogenase protein X component, mitochondrial isoform 3 precursor	-//The pyruvate dehydrogenase (PDH) complex is located in the mitochondrial matrix and catalyzes the conversion of pyruvate to acetyl coenzyme A. The PDH complex thereby links glycolysis to Krebs cycle. The PDH complex contains three catalytic subunits, E1, E2, and E3, two regulatory subunits, E1 kinase and E1 phosphatase, and a non-catalytic subunit, E3 binding protein (E3BP). This gene encodes …	-0.132614963849	1.09627896724	-0.171881	0.71255	0.914461		SDHAF4	succinate dehydrogenase assembly factor 4, mitochondrial//succinate dehydrogenase assembly factor 4, mitochondrial precursor	-	0.0141169332497	1.00983314323	0.0101549	0.98275	0.996333		COQ6	putative N,N-dimethylaniline monooxygenase COQ6//ubiquinone biosynthesis monooxygenase COQ6, mitochondrial//ubiquinone biosynthesis monooxygenase COQ6, mitochondrial isoform a//ubiquinone biosynthesis monooxygenase COQ6, mitochondrial isoform b	-//The protein encoded by this gene belongs to the ubiH/COQ6 family. It is an evolutionarily conserved monooxygenase required for the biosynthesis of coenzyme Q10 (or ubiquinone), which is an essential component of the mitochondrial electron transport chain, and one of the most potent lipophilic antioxidants implicated in the protection of cell damage by reactive oxygen species. Knockdown of this…	-0.123438112395	1.08932776822	-0.119122	0.7867	0.944859		ACAP1	arf-GAP with coiled-coil, ANK repeat and PH domain-containing protein 1	-	0.311769963648	1.24122956287	0.0	1	1		SLC2A12	solute carrier family 2, facilitated glucose transporter member 12	-//SLC2A12 belongs to a family of transporters that catalyze the uptake of sugars through facilitated diffusion (Rogers et al., 2002). This family of transporters show conservation of 12 transmembrane helices as well as functionally significant amino acid residues (Joost and Thorens, 2001 [PubMed 11780753]).[supplied by OMIM, Mar 2008]. Publication Note: This RefSeq record includes a subset of th…	1.18683988042	2.27653537958	1.16513	0.01015	0.0546496
PFKFB1	-//6-phosphofructo-2-kinase/fructose-2, 6-bisphosphatase 1//6-phosphofructo-2-kinase/fructose-2, 6-bisphosphatase 1 isoform 1//6-phosphofructo-2-kinase/fructose-2, 6-bisphosphatase 1 isoform 2//6-phosphofructo-2-kinase/fructose-2, 6-bisphosphatase 1 isoform 3	-//This gene encodes a member of the family of bifunctional 6-phosphofructo-2-kinase:fructose-2,6-biphosphatase enzymes. The enzyme forms a homodimer that catalyzes both the synthesis and degradation of fructose-2,6-biphosphate using independent catalytic domains. Fructose-2,6-biphosphate is an activator of the glycolysis pathway and an inhibitor of the gluconeogenesis pathway. Consequently, regu…	-1.90492023151	3.74488192462	0.0	1	1		SDHAP1	-	-	0.270260140423	1.20602527326	0.211071	0.6207	0.866322		COQ7	5-demethoxyubiquinone hydroxylase, mitochondrial//5-demethoxyubiquinone hydroxylase, mitochondrial isoform 1//5-demethoxyubiquinone hydroxylase, mitochondrial isoform 1 precursor//5-demethoxyubiquinone hydroxylase, mitochondrial isoform 2//COQ7	-//The protein encoded by this gene is similar to a mitochondrial di-iron containing hydroxylase in Saccharomyces cerevisiae that is involved with ubiquinone biosynthesis. Mutations in the yeast gene lead to slower development and longer life span. Alternatively spliced transcript variants have been found for this gene. [provided by RefSeq, Jul 2010].	0.18625473251	1.13780610929	0.206902	0.6444	0.880074		ACAP2	arf-GAP with coiled-coil, ANK repeat and PH domain-containing protein 2	-	0.162174478384	1.11897242048	0.262422	0.5537	0.822942		SLC2A13	proton myo-inositol cotransporter	-	-0.423180152713	1.34088001996	-0.487274	0.31255	0.600253
PFKFB2	6-phosphofructo-2-kinase/fructose-2, 6-bisphosphatase 2//6-phosphofructo-2-kinase/fructose-2, 6-bisphosphatase 2 isoform a//6-phosphofructo-2-kinase/fructose-2, 6-bisphosphatase 2 isoform b	-//The protein encoded by this gene is involved in both the synthesis and degradation of fructose-2,6-bisphosphate, a regulatory molecule that controls glycolysis in eukaryotes. The encoded protein has a 6-phosphofructo-2-kinase activity that catalyzes the synthesis of fructose-2,6-bisphosphate, and a fructose-2,6-biphosphatase activity that catalyzes the degradation of fructose-2,6-bisphosphate.…	0.320457482189	1.2487264604	0.390765	0.3871	0.681346		SDHAP2	-	-	0.571527170437	1.48609585084	0.466432	0.31155	0.599105		COQ9	ubiquinone biosynthesis protein COQ9//ubiquinone biosynthesis protein COQ9, mitochondrial//ubiquinone biosynthesis protein COQ9, mitochondrial precursor	-//This locus represents a mitochondrial ubiquinone biosynthesis gene. The encoded protein is likely necessary for biosynthesis of coenzyme Q10, as mutations at this locus have been associated with autosomal-recessive neonatal-onset primary coenzyme Q10 deficiency.[provided by RefSeq, Sep 2010]. ##Evidence-Data-START## Transcript exon combination :: AF161444.1, BC064946.1 [ECO:0000332] RNAseq int…	-0.0315319302029	1.02209686641	-0.0298272	0.9444	0.988351		ACAP3	arf-GAP with coiled-coil, ANK repeat and PH domain-containing protein 3	-	0.269252377691	1.20518312513	0.373264	0.3918	0.686054		SLC2A14	solute carrier family 2, facilitated glucose transporter member 14 isoform a//solute carrier family 2, facilitated glucose transporter member 14 isoform b//solute carrier family 2, facilitated glucose transporter member 14 isoform c//solute carrier family 2, facilitated glucose transporter member 14 isoform d	Members of the glucose transporter (GLUT) family, including SLC2A14, are highly conserved integral membrane proteins that transport hexoses such as glucose and fructose into all mammalian cells. GLUTs show tissue and cell-type specific expression (Wu and Freeze, 2002 [PubMed 12504846]).[supplied by OMIM, Mar 2008].	0.962360358184	1.94849517389	0.46808	0.35595	0.648974
PFKFB3	-//6-phosphofructo-2-kinase/fructose-2, 6-bisphosphatase 3//6-phosphofructo-2-kinase/fructose-2, 6-bisphosphatase 3 isoform 1//6-phosphofructo-2-kinase/fructose-2, 6-bisphosphatase 3 isoform 2//6-phosphofructo-2-kinase/fructose-2, 6-bisphosphatase 3 isoform 3//6-phosphofructo-2-kinase/fructose-2, 6-bisphosphatase 3 isoform 4//6-phosphofructo-2-kinase/fructose-2, 6-bisphosphatase 3 isoform 5//6-ph…	-//The protein encoded by this gene belongs to a family of bifunctional proteins that are involved in both the synthesis and degradation of fructose-2,6-bisphosphate, a regulatory molecule that controls glycolysis in eukaryotes. The encoded protein has a 6-phosphofructo-2-kinase activity that catalyzes the synthesis of fructose-2,6-bisphosphate (F2,6BP), and a fructose-2,6-biphosphatase activity …	-0.967681967871	1.95569577978	-1.34342	0.0026	0.0188784		SDHAP3	-	-	-0.0214194554283	1.01495759687	0.0	1	1		COX10	COX10 homolog, cytochrome c oxidase assembly protein, heme A: farnesyltransferase//protoheme IX farnesyltransferase//protoheme IX farnesyltransferase, mitochondrial	-//Cytochrome c oxidase (COX), the terminal component of the mitochondrial respiratory chain, catalyzes the electron transfer from reduced cytochrome c to oxygen. This component is a heteromeric complex consisting of 3 catalytic subunits encoded by mitochondrial genes and multiple structural subunits encoded by nuclear genes. The mitochondrially-encoded subunits function in electron transfer, and…	0.0324600100577	1.02275458871	0.0354857	0.9341	0.986106		ACAT1	acetyl-CoA acetyltransferase, mitochondrial//acetyl-CoA acetyltransferase, mitochondrial precursor	-//This gene encodes a mitochondrially localized enzyme that catalyzes the reversible formation of acetoacetyl-CoA from two molecules of acetyl-CoA. Defects in this gene are associated with 3-ketothiolase deficiency, an inborn error of isoleucine catabolism characterized by urinary excretion of 2-methyl-3-hydroxybutyric acid, 2-methylacetoacetic acid, tiglylglycine, and butanone. [provided by Ref…	0.141862026268	1.10332821698	0.208944	0.62145	0.866758		SLC2A2	solute carrier family 2, facilitated glucose transporter member 2//solute carrier family 2, facilitated glucose transporter member 2 isoform 1//solute carrier family 2, facilitated glucose transporter member 2 isoform 2//solute carrier family 2, facilitated glucose transporter member 2 isoform 3	-//This gene encodes an integral plasma membrane glycoprotein of the liver, islet beta cells, intestine, and kidney epithelium. The encoded protein mediates facilitated bidirectional glucose transport. Because of its low affinity for glucose, it has been suggested as a glucose sensor. Mutations in this gene are associated with susceptibility to diseases, including Fanconi-Bickel syndrome and noni…	0.368922022655	1.29138754921	0.0	1	1
PFKFB4	6-phosphofructo-2-kinase/fructose-2, 6-bisphosphatase//6-phosphofructo-2-kinase/fructose-2, 6-bisphosphatase 4//6-phosphofructo-2-kinase/fructose-2, 6-bisphosphatase 4 isoform a//6-phosphofructo-2-kinase/fructose-2, 6-bisphosphatase 4 isoform b//6-phosphofructo-2-kinase/fructose-2, 6-bisphosphatase 4 isoform c//6-phosphofructo-2-kinase/fructose-2, 6-bisphosphatase 4 isoform d//6-phosphofructo-2-k…	-//The protein encoded by this gene is one of four bifunctional kinase/phosphatases that regulate the concentration of the glycolytic byproduct fructose-2,6-bisphosphate (F2,6BP). The encoded protein is highly expressed in cancer cells and is induced by hypoxia. This protein is essential to the survival of cancer cells under conditions of hypoxia, because it increases the amount of F2,6BP and ATP…	-0.314724196676	1.24377385546	-0.403686	0.36675	0.660358		SDHB	succinate dehydrogenase [ubiquinone] iron-sulfur subunit, mitochondrial//succinate dehydrogenase [ubiquinone] iron-sulfur subunit, mitochondrial isoform 1 precursor//succinate dehydrogenase [ubiquinone] iron-sulfur subunit, mitochondrial isoform 2 precursor//succinate dehydrogenase [ubiquinone] iron-sulfur subunit, mitochondrial precursor	-//Complex II of the respiratory chain, which is specifically involved in the oxidation of succinate, carries electrons from FADH to CoQ. The complex is composed of four nuclear-encoded subunits and is localized in the mitochondrial inner membrane. The iron-sulfur subunit is highly conserved and contains three cysteine-rich clusters which may comprise the iron-sulfur centers of the enzyme. Sporad…	-0.0844787893102	1.06030460985	-0.128396	0.7743	0.940265		COX10-AS1	-	-	0.322047222507	1.25010322048	0.212552	0.6318	0.872894		ACAT2	acetoacetyl-CoA thiolase 2//acetyl-CoA acetyltransferase, cytosolic//acetyl-CoA acetyltransferase, cytosolic isoform 1//acetyl-CoA acetyltransferase, cytosolic isoform 2	-//The product of this gene is an enzyme involved in lipid metabolism, and it encodes cytosolic acetoacetyl-CoA thiolase. This gene shows complementary overlapping with the 3-prime region of the TCP1 gene in both mouse and human. These genes are encoded on opposite strands of DNA, as well as in opposite transcriptional orientation. Alternatively spliced transcript variants encoding different isof…	0.0576383650742	1.04076068143	0.0364499	0.9427	0.988023		SLC2A3	solute carrier family 2 (facilitated glucose transporter), member 3//solute carrier family 2, facilitated glucose transporter member 3//solute carrier family 2, facilitated glucose transporter member 3 precursor	-	-0.0749992266671	1.05336047132	-0.114824	0.7946	0.947654
PFKL	ATP-dependent 6-phosphofructokinase, liver type//ATP-dependent 6-phosphofructokinase, liver type isoform a//ATP-dependent 6-phosphofructokinase, liver type isoform b	-//This gene encodes the liver (L) subunit of an enzyme that catalyzes the conversion of D-fructose 6-phosphate to D-fructose 1,6-bisphosphate, which is a key step in glucose metabolism (glycolysis). This enzyme is a tetramer that may be composed of different subunits encoded by distinct genes in different tissues. Alternative splicing results in multiple transcript variants. [provided by RefSeq,…	-0.23671666903	1.17830797711	-0.372231	0.40555	0.699495		SDHC	-//succinate dehydrogenase cytochrome b560 subunit, mitochondrial//succinate dehydrogenase cytochrome b560 subunit, mitochondrial isoform 1 precursor//succinate dehydrogenase cytochrome b560 subunit, mitochondrial isoform 2 precursor//succinate dehydrogenase cytochrome b560 subunit, mitochondrial isoform 3 precursor//succinate dehydrogenase cytochrome b560 subunit, mitochondrial isoform 4 precurs…	-//This gene encodes one of four nuclear-encoded subunits that comprise succinate dehydrogenase, also known as mitochondrial complex II, a key enzyme complex of the tricarboxylic acid cycle and aerobic respiratory chains of mitochondria. The encoded protein is one of two integral membrane proteins that anchor other subunits of the complex, which form the catalytic core, to the inner mitochondrial…	-0.153540723291	1.11229596885	-0.224385	0.61725	0.864233		COX11	-//COX11 homolog, cytochrome c oxidase assembly protein//Cox11p//cytochrome c oxidase assembly protein COX11, mitochondrial//cytochrome c oxidase assembly protein COX11, mitochondrial isoform 1//cytochrome c oxidase assembly protein COX11, mitochondrial isoform 2//cytochrome c oxidase assembly protein COX11, mitochondrial isoform 3//cytochrome c oxidase assembly protein COX11, mitochondrial isofo…	-//Cytochrome c oxidase (COX), the terminal component of the mitochondrial respiratory chain, catalyzes the electron transfer from reduced cytochrome c to oxygen. This component is a heteromeric complex consisting of 3 catalytic subunits encoded by mitochondrial genes and multiple structural subunits encoded by nuclear genes. The mitochondrially-encoded subunits function in electron transfer, and…	-0.0944331005934	1.06764579983	-0.114854	0.7881	0.945337		ACOT1	acyl-coenzyme A thioesterase 1	-	-1.02730654048	2.03821542249	-0.442899	0.44125	0.732946		SLC2A4	solute carrier family 2, facilitated glucose transporter member 4	-//This gene is a member of the solute carrier family 2 (facilitated glucose transporter) family and encodes a protein that functions as an insulin-regulated facilitative glucose transporter. In the absence of insulin, this integral membrane protein is sequestered within the cells of muscle and adipose tissue. Within minutes of insulin stimulation, the protein moves to the cell surface and begins…	0.536058137372	1.45000526366	0.0	1	1
PFKM	ATP-dependent 6-phosphofructokinase, muscle type//ATP-dependent 6-phosphofructokinase, muscle type isoform 1//ATP-dependent 6-phosphofructokinase, muscle type isoform 2	-//Three phosphofructokinase isozymes exist in humans: muscle, liver and platelet. These isozymes function as subunits of the mammalian tetramer phosphofructokinase, which catalyzes the phosphorylation of fructose-6-phosphate to fructose-1,6-bisphosphate. Tetramer composition varies depending on tissue type. This gene encodes the muscle-type isozyme. Mutations in this gene have been associated wi…	0.122818446833	1.08885998124	0.173077	0.7019	0.909501		SDHD	-//succinate dehydrogenase [ubiquinone] cytochrome b small subunit, mitochondrial//succinate dehydrogenase [ubiquinone] cytochrome b small subunit, mitochondrial isoform a precursor//succinate dehydrogenase [ubiquinone] cytochrome b small subunit, mitochondrial isoform b precursor//succinate dehydrogenase [ubiquinone] cytochrome b small subunit, mitochondrial isoform c precursor//succinate dehydr…	-//This gene encodes a member of complex II of the respiratory chain, which is responsible for the oxidation of succinate. The encoded protein is one of two integral membrane proteins anchoring the complex to the matrix side of the mitochondrial inner membrane. Mutations in this gene are associated with the formation of tumors, including hereditary paraganglioma. Transmission of disease occurs al…	0.0329391807598	1.02309433856	0.049044	0.9111	0.980905		COX14	Cox14p//cytochrome c oxidase assembly homolog 14//cytochrome c oxidase assembly protein COX14//uncharacterized protein C12orf62-like	-//This gene encodes a small single-pass transmembrane protein that localizes to mitochondria. This protein may play a role in coordinating the early steps of cytochrome c oxidase (COX; also known as complex IV) subunit assembly and, in particular, the synthesis and assembly of the COX I subunit of the holoenzyme. Mutations in this gene have been associated with mitochondrial complex IV deficienc…	-0.175626884069	1.12945507232	-0.196804	0.6557	0.886336		ACOT11	acyl-coenzyme A thioesterase 11//acyl-coenzyme A thioesterase 11 isoform 1//acyl-coenzyme A thioesterase 11 isoform 2	-//This gene encodes a member of the acyl-CoA thioesterase family which catalyse the conversion of activated fatty acids to the corresponding non-esterified fatty acid and coenzyme A. Expression of a mouse homolog in brown adipose tissue is induced by low temperatures and repressed by warm temperatures. Higher levels of expression of the mouse homolog has been found in obesity-resistant mice comp…	1.54907493014	2.92629442222	0.0	1	1		SLC2A4RG	SLC2A4 regulator	The protein encoded by this gene is a nuclear transcription factor involved in the activation of the solute carrier family 2 member 4 gene. The encoded protein interacts with another transcription factor, myocyte enhancer factor 2, to activate transcription of this gene. [provided by RefSeq, Jul 2008]. ##Evidence-Data-START## Transcript exon combination :: BC052306.1, AB052777.1 [ECO:0000332] RNA…	0.125254140111	1.09069984961	0.168214	0.7093	0.912963
PFKP	ATP-dependent 6-phosphofructokinase, platelet type//ATP-dependent 6-phosphofructokinase, platelet type isoform 1//ATP-dependent 6-phosphofructokinase, platelet type isoform 2//ATP-dependent 6-phosphofructokinase, platelet type isoform 3//ATP-dependent 6-phosphofructokinase, platelet type isoform 4//ATP-dependent 6-phosphofructokinase, platelet type isoform 5//ATP-dependent 6-phosphofructokinase, …	-//The PFKP gene encodes the platelet isoform of phosphofructokinase (PFK) (ATP:D-fructose-6-phosphate-1-phosphotransferase, EC 2.7.1.11). PFK catalyzes the irreversible conversion of fructose-6-phosphate to fructose-1,6-bisphosphate and is a key regulatory enzyme in glycolysis. The PFKP gene, which maps to chromosome 10p, is also expressed in fibroblasts. See also the muscle (PFKM; MIM 610681) a…	-0.156330412422	1.11444885762	-0.234987	0.59945	0.85324		SUCLA2	succinyl-CoA ligase [ADP-forming] subunit beta, mitochondrial//succinyl-CoA ligase [ADP-forming] subunit beta, mitochondrial precursor	-//Succinyl-CoA synthetase (SCS) is a mitochondrial matrix enzyme that acts as a heterodimer, being composed of an invariant alpha subunit and a substrate-specific beta subunit. The protein encoded by this gene is an ATP-specific SCS beta subunit that dimerizes with the SCS alpha subunit to form SCS-A, an essential component of the tricarboxylic acid cycle. SCS-A hydrolyzes ATP to convert succina…	-0.100533104794	1.07216957754	-0.150065	0.72925	0.922002		COX15	Cox15p//cytochrome c oxidase assembly protein COX15//cytochrome c oxidase assembly protein COX15 homolog//cytochrome c oxidase assembly protein COX15 homolog isoform 1//cytochrome c oxidase assembly protein COX15 homolog isoform 2//cytochrome c oxidase assembly protein COX15 homolog isoform 3//cytochrome c oxidase assembly protein COX15 homolog isoform 4	-//Cytochrome c oxidase (COX), the terminal component of the mitochondrial respiratory chain, catalyzes the electron transfer from reduced cytochrome c to oxygen. This component is a heteromeric complex consisting of 3 catalytic subunits encoded by mitochondrial genes and multiple structural subunits encoded by nuclear genes. The mitochondrially-encoded subunits function in electron transfer, and…	0.0618234718194	1.04378420216	0.0658383	0.88405	0.974322		ACOT12	acyl-coenzyme A thioesterase 12	-	1.18077849293	2.26699073187	0.0	1	1		SLC2A5	solute carrier family 2, facilitated glucose transporter member 5//solute carrier family 2, facilitated glucose transporter member 5 isoform 1//solute carrier family 2, facilitated glucose transporter member 5 isoform 2//solute carrier family 2, facilitated glucose transporter member 5 isoform 3//solute carrier family 2, facilitated glucose transporter member 5 isoform 4	-//The protein encoded by this gene is a fructose transporter responsible for fructose uptake by the small intestine. The encoded protein also is necessary for the increase in blood pressure due to high dietary fructose consumption. [provided by RefSeq, Jun 2016].	-0.540068297667	1.4540413505	0.0	1	1
PGD	6-phosphogluconate dehydrogenase, decarboxylating//6-phosphogluconate dehydrogenase, decarboxylating isoform 1//6-phosphogluconate dehydrogenase, decarboxylating isoform 2//6-phosphogluconate dehydrogenase, decarboxylating isoform 3	-//6-phosphogluconate dehydrogenase is the second dehydrogenase in the pentose phosphate shunt. Deficiency of this enzyme is generally asymptomatic, and the inheritance of this disorder is autosomal dominant. Hemolysis results from combined deficiency of 6-phosphogluconate dehydrogenase and 6-phosphogluconolactonase suggesting a synergism of the two enzymopathies. Several transcript variants enco…	0.371494853905	1.29369260088	0.502176	0.2497	0.527613		SUCLG1	succinyl-CoA ligase [ADP/GDP-forming] subunit alpha, mitochondrial//succinyl-CoA ligase [ADP/GDP-forming] subunit alpha, mitochondrial precursor	-//This gene encodes the alpha subunit of the heterodimeric enzyme succinate coenzyme A ligase. This enzyme is targeted to the mitochondria and catalyzes the conversion of succinyl CoA and ADP or GDP to succinate and ATP or GTP. Mutations in this gene are the cause of the metabolic disorder fatal infantile lactic acidosis and mitochondrial DNA depletion. [provided by RefSeq, Feb 2010]. Publicatio…	-0.140425609914	1.1022302372	-0.208813	0.63015	0.871968		COX16	COX16 cytochrome c oxidase assembly homolog//Cox16p//cytochrome c oxidase assembly protein COX16 homolog, mitochondrial//cytochrome c oxidase assembly protein COX16 homolog, mitochondrial isoform 1 precursor//cytochrome c oxidase assembly protein COX16 homolog, mitochondrial isoform 2	-	-0.0393256780695	1.02763339407	-0.0317319	0.9448	0.988406		ACOT13	acyl-coenzyme A thioesterase 13//acyl-coenzyme A thioesterase 13 isoform 1//acyl-coenzyme A thioesterase 13 isoform 2	-//This gene encodes a member of the thioesterase superfamily. In humans, the protein co-localizes with microtubules and is essential for sustained cell proliferation. The orthologous mouse protein forms a homotetramer and is associated with mitochondria. The mouse protein functions as a medium- and long-chain acyl-CoA thioesterase. Multiple transcript variants encoding different isoforms have be…	0.139005796036	1.10114602195	0.0810636	0.86005	0.967947		SLC2A6	solute carrier family 2, facilitated glucose transporter member 6//solute carrier family 2, facilitated glucose transporter member 6 isoform 1//solute carrier family 2, facilitated glucose transporter member 6 isoform 2	-//Hexose transport into mammalian cells is catalyzed by a family of membrane proteins, including SLC2A6, that contain 12 transmembrane domains and a number of critical conserved residues.[supplied by OMIM, Jul 2002].	-0.324635533663	1.25234801946	-0.412986	0.362	0.655365
PGK1	phosphoglycerate kinase//phosphoglycerate kinase 1	-//The protein encoded by this gene is a glycolytic enzyme that catalyzes the conversion of 1,3-diphosphoglycerate to 3-phosphoglycerate. The encoded protein may also act as a cofactor for polymerase alpha. Additionally, this protein is secreted by tumor cells where it participates in angiogenesis by functioning to reduce disulfide bonds in the serine protease, plasmin, which consequently leads t…	-0.427368322602	1.34477827461	-0.607149	0.1654	0.414433		SUCLG2	succinyl-CoA ligase [GDP-forming] subunit beta, mitochondrial//succinyl-CoA ligase [GDP-forming] subunit beta, mitochondrial isoform 1 precursor//succinyl-CoA ligase [GDP-forming] subunit beta, mitochondrial isoform 2 precursor//succinyl-CoA ligase [GDP-forming] subunit beta, mitochondrial precursor	-//This gene encodes a GTP-specific beta subunit of succinyl-CoA synthetase. Succinyl-CoA synthetase catalyzes the reversible reaction involving the formation of succinyl-CoA and succinate. Alternate splicing results in multiple transcript variants. Pseudogenes of this gene are found on chromosomes 5 and 12. [provided by RefSeq, Apr 2010].	-0.0278981590395	1.01952571135	-0.0416462	0.9284	0.984758		COX17	COX17 cytochrome c oxidase assembly homolog//COX17 cytochrome c oxidase copper chaperone//copper metallochaperone COX17//cytochrome c oxidase 17//cytochrome c oxidase copper chaperone	-//Cytochrome c oxidase (COX), the terminal component of the mitochondrial respiratory chain, catalyzes the electron transfer from reduced cytochrome c to oxygen. This component is a heteromeric complex consisting of 3 catalytic subunits encoded by mitochondrial genes and multiple structural subunits encoded by nuclear genes. The mitochondrially-encoded subunits function in electron transfer, and…	-0.129879603018	1.09420238317	-0.135547	0.75845	0.934168		ACOT2	-//acyl-coenzyme A thioesterase 2, mitochondrial//acyl-coenzyme A thioesterase 2, mitochondrial isoform 1//acyl-coenzyme A thioesterase 2, mitochondrial isoform 2	-//This gene encodes a member of the acyl-CoA thioesterase protein family, and is one of four acyl-CoA hydrolase genes located in a cluster on chromosome 14. Alternative splicing results in multiple transcript variants. [provided by RefSeq, Jan 2012].	-0.463541898323	1.37892300028	-0.454526	0.3091	0.596274		SLC2A7	solute carrier family 2, facilitated glucose transporter member 7	SLC2A7 belongs to a family of transporters that catalyze the uptake of sugars through facilitated diffusion (Li et al., 2004). This family of transporters shows conservation of 12 transmembrane helices as well as functionally significant amino acid residues (Joost and Thorens, 2001 [PubMed 11780753]).[supplied by OMIM, Mar 2008]. ##Evidence-Data-START## Transcript exon combination :: AY571960.2 […	inf	inf	0.0	1	1
PGK2	phosphoglycerate kinase 2	-//This gene is intronless, arose via retrotransposition of the phosphoglycerate kinase 1 gene, and is expressed specifically in the testis. Initially assumed to be a pseudogene, the encoded protein is actually a functional phosphoglycerate kinase that catalyzes the reversible conversion of 1,3-bisphosphoglycerate to 3-phosphoglycerate, during the Embden-Meyerhof-Parnas pathway of glycolysis, in …	nan	nan	0.0	1	1		SUCLG2-AS1	-	-	-0.0544962720142	1.03849644103	-0.0306175	0.9489	0.989267		COX18	membrane insertase COX18//mitochondrial inner membrane protein COX18//mitochondrial inner membrane protein COX18 isoform 1//mitochondrial inner membrane protein COX18 isoform 2//mitochondrial inner membrane protein COX18 isoform 3//mitochondrial inner membrane protein COX18 isoform 4	-//This gene encodes a cytochrome c oxidase assembly protein. The encoded protein is essential for integral membrane protein insertion into the mitochondrial inner membrane. It is also required for cytochrome c oxidase assembly and activity. Alternative splicing results in multiple transcript variants. [provided by RefSeq, Jul 2014].	-0.0542164803614	1.03829505789	-0.0660725	0.88535	0.974634		ACOT4	acyl-CoA thioesterase 4//acyl-coenzyme A thioesterase 4	-	-0.944743208888	1.92484624456	-0.511749	0.2424	0.520602		SLC2A8	-//solute carrier family 2, facilitated glucose transporter member 8//solute carrier family 2, facilitated glucose transporter member 8 isoform 1//solute carrier family 2, facilitated glucose transporter member 8 isoform 2//solute carrier family 2, facilitated glucose transporter member 8 isoform 3	-//This gene belongs to the solute carrier 2A family, which includes intracellular glucose transporters. Based on sequence comparison, the glucose transporters are grouped into three classes and this gene is a member of class II. The encoded protein, like other members of the family, contains several conserved residues and motifs and 12 transmembrane domains with both amino and carboxyl ends bein…	-0.587761414994	1.50291291401	-0.520369	0.28925	0.572557
PGM1	phosphoglucomutase PGM1//phosphoglucomutase-1//phosphoglucomutase-1 isoform 1//phosphoglucomutase-1 isoform 2//phosphoglucomutase-1 isoform 3	-//The protein encoded by this gene is an isozyme of phosphoglucomutase (PGM) and belongs to the phosphohexose mutase family. There are several PGM isozymes, which are encoded by different genes and catalyze the transfer of phosphate between the 1 and 6 positions of glucose. In most cell types, this PGM isozyme is predominant, representing about 90% of total PGM activity. In red cells, PGM2 is a …	-0.42662426549	1.34408489601	-0.652569	0.14535	0.381168											COX19	COX19 cytochrome c oxidase assembly homolog//Cox19p//cytochrome c oxidase assembly protein COX19	-//COX19 encodes a cytochrome c oxidase (COX)-assembly protein. The S. cerevisiae Cox19 protein may play a role in metal transport to the mitochondrial intermembrane space and assembly of complex IV of the mitochondrial respiratory chain (Sacconi et al., 2005 [PubMed 16212937]).[supplied by OMIM, Mar 2008]. ##Evidence-Data-START## Transcript exon combination :: DB230605.1, AY957566.1 [ECO:0000332…	-0.00849514813007	1.00590575861	-0.00974043	0.9825	0.996286		ACOT6	putative acyl-coenzyme A thioesterase 6	-	inf	inf	0.0	1	1		SLC2A9	solute carrier family 2, facilitated glucose transporter member 9//solute carrier family 2, facilitated glucose transporter member 9 isoform 1//solute carrier family 2, facilitated glucose transporter member 9 isoform 2	-//This gene encodes a member of the SLC2A facilitative glucose transporter family. Members of this family play a significant role in maintaining glucose homeostasis. The encoded protein may play a role in the development and survival of chondrocytes in cartilage matrices. Two transcript variants encoding distinct isoforms have been identified for this gene. [provided by RefSeq, Jul 2008].	-0.728677618791	1.65711947162	0.0	1	1
PGM2	phosphoglucomutase PGM2//phosphoglucomutase-2	-	-0.0983271845009	1.07053145353	-0.133638	0.76085	0.935088											COX20	-//Cox20p//cytochrome c oxidase protein 20 homolog isoform 1//cytochrome c oxidase protein 20 homolog isoform 2//cytochrome c oxidase protein 20 homolog isoform 3//cytochrome c oxidase protein 20 homolog isoform 4//protein FAM36A	-//This gene encodes a protein that plays a role in the assembly of cytochrome C oxidase, an important component of the respiratory pathway. It contains two transmembrane helices and localizes to the mitochondrial membrane. Mutations in this gene can cause mitochondrial complex IV deficiency, which results in ataxia and muscle hypotonia. There are multiple pseudogenes for this gene. Alternative s…	-0.130753450179	1.09486534745	-0.0669163	0.8927	0.976408		ACOT7	acyl-CoA thioesterase 7//cytosolic acyl coenzyme A thioester hydrolase//cytosolic acyl coenzyme A thioester hydrolase isoform hBACHa//cytosolic acyl coenzyme A thioester hydrolase isoform hBACHb//cytosolic acyl coenzyme A thioester hydrolase isoform hBACHc//cytosolic acyl coenzyme A thioester hydrolase isoform hBACHd	-//This gene encodes a member of the acyl coenzyme family. The encoded protein hydrolyzes the CoA thioester of palmitoyl-CoA and other long-chain fatty acids. Decreased expression of this gene may be associated with mesial temporal lobe epilepsy. Alternatively spliced transcript variants encoding distinct isoforms with different subcellular locations have been characterized. [provided by RefSeq, …	-0.357978405437	1.28162874033	-0.500046	0.28905	0.572309		SRR	serine racemase//serine racemase isoform a//serine racemase isoform b	-	-0.237991148153	1.17934935618	-0.107696	0.87465	0.97182
PGM2L1	glucose 1,6-bisphosphate synthase	-	-0.862689434612	1.81842501362	-1.1688	0.0118	0.0613559											COX4I1	cytochrome c oxidase subunit 4 isoform 1, mitochondrial//cytochrome c oxidase subunit 4 isoform 1, mitochondrial isofom 3 precursor//cytochrome c oxidase subunit 4 isoform 1, mitochondrial isoform 1 precursor//cytochrome c oxidase subunit 4 isoform 1, mitochondrial isoform 2 precursor//cytochrome c oxidase subunit 4 isoform 1, mitochondrial isoform 4//cytochrome c oxidase subunit 4 isoform 1, mit…	-//Cytochrome c oxidase (COX) is the terminal enzyme of the mitochondrial respiratory chain. It is a multi-subunit enzyme complex that couples the transfer of electrons from cytochrome c to molecular oxygen and contributes to a proton electrochemical gradient across the inner mitochondrial membrane. The complex consists of 13 mitochondrial- and nuclear-encoded subunits. The mitochondrially-encode…	-0.0112629195968	1.00783741396	-0.0180365	0.96745	0.993197		ACOT8	acyl-coenzyme A thioesterase 8	-//The protein encoded by this gene is a peroxisomal thioesterase that appears to be involved more in the oxidation of fatty acids rather than in their formation. The encoded protein can bind to the human immunodeficiency virus-1 protein Nef, and mediate Nef-induced down-regulation of CD4 in T-cells. [provided by RefSeq, Oct 2010]. Publication Note: This RefSeq record includes a subset of the pub…	-0.00607175058902	1.00421748547	-0.00458047	0.9921	0.99824
PGM3	phosphoacetylglucosamine mutase//phosphoacetylglucosamine mutase isoform 1//phosphoacetylglucosamine mutase isoform 2//phosphoacetylglucosamine mutase isoform 3//phosphoacetylglucosamine mutase isoform 4	-//This gene encodes a member of the phosphohexose mutase family. The encoded protein mediates both glycogen formation and utilization by catalyzing the interconversion of glucose-1-phosphate and glucose-6-phosphate. A non-synonymous single nucleotide polymorphism in this gene may play a role in resistance to diabetic nephropathy and neuropathy. Alternatively spliced transcript variants encoding …	-0.260705745536	1.19806463718	-0.330472	0.50765	0.788691											COX4I2	cytochrome c oxidase subunit 4 isoform 2, mitochondrial	-//Cytochrome c oxidase (COX), the terminal enzyme of the mitochondrial respiratory chain, catalyzes the electron transfer from reduced cytochrome c to oxygen. It is a heteromeric complex consisting of 3 catalytic subunits encoded by mitochondrial genes and multiple structural subunits encoded by nuclear genes. The mitochondrially-encoded subunits function in electron transfer, and the nuclear-en…	nan	nan	0.0	1	1		ACOT9	acyl-coenzyme A thioesterase 9, mitochondrial//acyl-coenzyme A thioesterase 9, mitochondrial isoform a precursor//acyl-coenzyme A thioesterase 9, mitochondrial isoform b precursor//acyl-coenzyme A thioesterase 9, mitochondrial isoform c//acyl-coenzyme A thioesterase 9, mitochondrial precursor	-//The protein encoded by this gene is a mitochondrial acyl-CoA thioesterase of unknown function. Two transcript variants encoding different isoforms have been found for this gene. [provided by RefSeq, Mar 2010].	-0.41696422768	1.33511519806	-0.61643	0.18435	0.443887
[truncated: 182 more rows]
